# Supplementary material for: Isonicotinonitrile–4-methyl­benzoic acid (1/1)
Source: Acta Crystallogr Sect E Struct Rep Online. 2011 May 28;67(Pt 6):o1555. doi: 10.1107/S1600536811019799 (PMC3120448; doi:10.1107/S1600536811019799)
Supplement: Supplementary file 1 [file e-67-o1555-sup1.cif]

##############################################################################
#                                                                            #
# This CIF contains the data in a paper accepted for publication in          #
# Acta Crystallographica Section E. It conforms to the requirements of       #
# Notes for Authors for Acta Crystallographica Section E, and has been       #
# peer reviewed under the auspices of the IUCr Commission on Journals.       #
#                                                                            #
# Full details of the Crystallographic Information File format               #
# are given in the paper "The Crystallographic Information File (CIF):       #
# a New Standard Archive File for Crystallography" by S. R. Hall, F. H.      #
# Allen and I. D. Brown [Acta Cryst. (1991), A47, 655-685].                  #
#                                                                            #
# The current version of the core CIF dictionary is obtainable from          #
# ftp://ftp.iucr.org/pub/cif_core.dic.                                       #
#                                                                            #
# Software is freely available for graphical display of the structure(s)     #
# in this CIF. For information consult the CIF software page                 #
# http://www.iucr.org/resources/cif/software.                                #
#                                                                            #
# This file may be used for bona fide research purposes within the           #
# scientific community so long as proper attribution is given to the journal # 
# article from which it was obtained.                                        #
#                                                                            #
##############################################################################
data_I
_audit_creation_method     SHELXL-97
_chemical_name_systematic
;
Isonicotinonitrile--4-methylbenzoic acid (1/1)
;
_chemical_name_common     ?
_chemical_formula_moiety     'C6 H4 N2, C8 H8 O2'
_chemical_formula_sum     'C14 H12 N2 O2'
_chemical_formula_iupac     'C6 H4 N2, C8 H8 O2'
_chemical_formula_weight     240.26
_chemical_melting_point     ?
_symmetry_cell_setting     monoclinic
_symmetry_space_group_name_H-M     'C 2/c'
_symmetry_space_group_name_Hall     '-C 2yc'
loop_
    _symmetry_equiv_pos_as_xyz
    'x, y, z'
    '-x, y, -z+1/2'
    'x+1/2, y+1/2, z'
    '-x+1/2, y+1/2, -z+1/2'
    '-x, -y, -z'
    'x, -y, z-1/2'
    '-x+1/2, -y+1/2, -z'
    'x+1/2, -y+1/2, z-1/2'
_cell_length_a     7.5368(15)
_cell_length_b     13.049(3)
_cell_length_c     24.749(5)
_cell_angle_alpha     90.00
_cell_angle_beta     94.20(3)
_cell_angle_gamma     90.00
_cell_volume     2427.5(8)
_cell_formula_units_Z     8
_cell_measurement_reflns_used     3221
_cell_measurement_theta_min     3.12
_cell_measurement_theta_max     27.50
_cell_measurement_temperature     298(2)
_exptl_crystal_description     'Block'
_exptl_crystal_colour     'colourless'
_exptl_crystal_size_max     0.40
_exptl_crystal_size_mid     0.30
_exptl_crystal_size_min     0.20
_exptl_crystal_density_diffrn     1.315
_exptl_crystal_density_meas     ?
_exptl_crystal_density_method     'not measured'
_exptl_crystal_F_000     1008
_exptl_absorpt_coefficient_mu     0.090
_exptl_absorpt_correction_type     multi-scan
_exptl_absorpt_process_details     '(CrystalClear; Rigaku, 2005)'
_exptl_absorpt_correction_T_min     0.89
_exptl_absorpt_correction_T_max     1.00
_exptl_special_details     ?
_diffrn_ambient_temperature     298(2)
_diffrn_radiation_type     MoK\a
_diffrn_radiation_wavelength     0.71073
_diffrn_radiation_source     'fine-focus sealed tube'
_diffrn_radiation_monochromator     graphite
_diffrn_measurement_device_type     'Rigaku Mercury2'
_diffrn_measurement_method     'profile data from \f'
_diffrn_detector_area_resol_mean     13.6612
_diffrn_reflns_number     11659
_diffrn_reflns_av_R_equivalents     0.0331
_diffrn_reflns_av_sigmaI/netI     0.0311
_diffrn_reflns_theta_min     1.65
_diffrn_reflns_theta_max     27.48
_diffrn_reflns_theta_full     27.48
_diffrn_measured_fraction_theta_max     0.990
_diffrn_measured_fraction_theta_full     0.990
_diffrn_reflns_limit_h_min     -9
_diffrn_reflns_limit_h_max     9
_diffrn_reflns_limit_k_min     -16
_diffrn_reflns_limit_k_max     16
_diffrn_reflns_limit_l_min     -32
_diffrn_reflns_limit_l_max     32
_diffrn_standards_number     0
_diffrn_standards_interval_count     .
_diffrn_standards_interval_time     .
_diffrn_standards_decay_%     ?
_refine_special_details
;
 Refinement of F^2^ against ALL reflections.  The weighted R-factor wR and
 goodness of fit S are based on F^2^, conventional R-factors R are based
 on F, with F set to zero for negative F^2^. The threshold expression of
 F^2^ > 2sigma(F^2^) is used only for calculating R-factors(gt) etc. and is
 not relevant to the choice of reflections for refinement.  R-factors based
 on F^2^ are statistically about twice as large as those based on F, and R-
 factors based on ALL data will be even larger.
;
_reflns_number_total     2752
_reflns_number_gt     2416
_reflns_threshold_expression     I>2\s(I)
_refine_ls_structure_factor_coef     Fsqd
_refine_ls_matrix_type     full
_refine_ls_R_factor_all     0.0473
_refine_ls_R_factor_gt     0.0414
_refine_ls_wR_factor_gt     0.1196
_refine_ls_wR_factor_ref     0.1243
_refine_ls_goodness_of_fit_ref     1.086
_refine_ls_restrained_S_all     1.086
_refine_ls_number_reflns     2752
_refine_ls_number_parameters     165
_refine_ls_number_restraints     0
_refine_ls_hydrogen_treatment     constr
_refine_ls_weighting_scheme     calc
_refine_ls_weighting_details
         'calc w=1/[\s^2^(Fo^2^)+(0.0713P)^2^+0.8361P] where P=(Fo^2^+2Fc^2^)/3'
_atom_sites_solution_hydrogens     geom
_atom_sites_solution_primary     direct
_atom_sites_solution_secondary     difmap
_refine_ls_shift/su_max     0.001
_refine_ls_shift/su_mean     0.000
_refine_diff_density_max     0.278
_refine_diff_density_min     -0.179
_refine_ls_extinction_method     none
_refine_ls_extinction_coef     ?
loop_
    _atom_type_symbol
    _atom_type_description
    _atom_type_scat_dispersion_real
    _atom_type_scat_dispersion_imag
    _atom_type_scat_source
    'C' 'C' 0.0033 0.0016
                         'International Tables Vol C Tables 4.2.6.8 and 6.1.1.4'
    'H' 'H' 0.0000 0.0000
                         'International Tables Vol C Tables 4.2.6.8 and 6.1.1.4'
    'N' 'N' 0.0061 0.0033
                         'International Tables Vol C Tables 4.2.6.8 and 6.1.1.4'
    'O' 'O' 0.0106 0.0060
                         'International Tables Vol C Tables 4.2.6.8 and 6.1.1.4'
_computing_data_collection     'CrystalClear (Rigaku, 2005)'
_computing_cell_refinement     'CrystalClear (Rigaku, 2005)'
_computing_data_reduction     'CrystalClear (Rigaku, 2005)'
_computing_structure_solution     'SHELXS97 (Sheldrick, 2008)'
_computing_structure_refinement     'SHELXL97 (Sheldrick, 2008)'
_computing_molecular_graphics
;
ORTEPIII (Burnett & Johnson, 1996) and ORTEP-3 for Windows (Farrugia,
1997)
;
_computing_publication_material     'SHELXL97 (Sheldrick, 2008)'
loop_
    _atom_site_type_symbol
    _atom_site_label
    _atom_site_fract_x
    _atom_site_fract_y
    _atom_site_fract_z
    _atom_site_U_iso_or_equiv
    _atom_site_adp_type
    _atom_site_calc_flag
    _atom_site_refinement_flags
    _atom_site_occupancy
    _atom_site_symmetry_multiplicity
    _atom_site_disorder_assembly
    _atom_site_disorder_group
    N N1 0.43937(13) 0.09948(8) 0.42051(4) 0.0221(2) Uani d . 1 1 . .
    N N2 -0.17678(14) 0.10802(9) 0.29801(4) 0.0277(3) Uani d . 1 1 . .
    C C1 0.28921(16) 0.13083(9) 0.44087(5) 0.0230(3) Uani d . 1 1 . .
    H H1A 0.2943 0.1523 0.4768 0.028 Uiso calc R 1 1 . .
    C C2 0.12616(16) 0.13288(9) 0.41101(5) 0.0234(3) Uani d . 1 1 . .
    H H2A 0.0238 0.1547 0.4264 0.028 Uiso calc R 1 1 . .
    C C3 0.12108(15) 0.10120(8) 0.35729(5) 0.0197(3) Uani d . 1 1 . .
    C C4 0.27629(16) 0.06891(10) 0.33537(5) 0.0246(3) Uani d . 1 1 . .
    H H4A 0.2754 0.0473 0.2995 0.030 Uiso calc R 1 1 . .
    C C5 0.43222(16) 0.06995(10) 0.36861(5) 0.0256(3) Uani d . 1 1 . .
    H H5A 0.5369 0.0491 0.3542 0.031 Uiso calc R 1 1 . .
    C C6 -0.04509(16) 0.10367(9) 0.32417(5) 0.0224(3) Uani d . 1 1 . .
    O O1 0.73800(11) 0.10321(7) 0.48667(3) 0.0269(2) Uani d . 1 1 . .
    H H1 0.6481 0.1058 0.4659 0.040 Uiso calc R 1 1 . .
    O O2 0.55361(11) 0.16298(7) 0.54594(4) 0.0289(2) Uani d . 1 1 . .
    C C7 1.30335(18) 0.15462(10) 0.69515(5) 0.0299(3) Uani d . 1 1 . .
    H H7A 1.4122 0.1618 0.6776 0.045 Uiso calc R 1 1 . .
    H H7B 1.3066 0.0923 0.7158 0.045 Uiso calc R 1 1 . .
    H H7C 1.2898 0.2118 0.7189 0.045 Uiso calc R 1 1 . .
    C C8 1.14836(17) 0.15140(9) 0.65291(5) 0.0234(3) Uani d . 1 1 . .
    C C9 1.16972(16) 0.11425(9) 0.60095(5) 0.0244(3) Uani d . 1 1 . .
    H H9A 1.2815 0.0926 0.5920 0.029 Uiso calc R 1 1 . .
    C C10 1.02690(16) 0.10904(9) 0.56240(5) 0.0227(3) Uani d . 1 1 . .
    H H10A 1.0432 0.0835 0.5280 0.027 Uiso calc R 1 1 . .
    C C11 0.85908(15) 0.14193(8) 0.57500(5) 0.0195(3) Uani d . 1 1 . .
    C C12 0.83696(17) 0.17952(9) 0.62657(5) 0.0248(3) Uani d . 1 1 . .
    H H12A 0.7254 0.2016 0.6354 0.030 Uiso calc R 1 1 . .
    C C13 0.98023(18) 0.18425(10) 0.66492(5) 0.0272(3) Uani d . 1 1 . .
    H H13A 0.9636 0.2098 0.6993 0.033 Uiso calc R 1 1 . .
    C C14 0.70140(15) 0.13749(9) 0.53480(5) 0.0203(3) Uani d . 1 1 . .
loop_
    _atom_site_aniso_label
    _atom_site_aniso_U_11
    _atom_site_aniso_U_22
    _atom_site_aniso_U_33
    _atom_site_aniso_U_12
    _atom_site_aniso_U_13
    _atom_site_aniso_U_23
    N1 0.0212(5) 0.0233(5) 0.0215(5) -0.0027(4) 0.0000(4) 0.0016(4)
    N2 0.0229(5) 0.0348(6) 0.0251(5) 0.0010(4) -0.0008(4) -0.0017(4)
    C1 0.0243(6) 0.0241(6) 0.0205(5) -0.0011(4) 0.0001(4) -0.0021(4)
    C2 0.0216(6) 0.0256(6) 0.0229(6) 0.0004(4) 0.0010(4) -0.0021(4)
    C3 0.0201(6) 0.0174(5) 0.0212(6) -0.0025(4) -0.0009(4) 0.0014(4)
    C4 0.0252(6) 0.0292(6) 0.0194(5) 0.0010(5) 0.0008(4) -0.0019(4)
    C5 0.0205(6) 0.0330(7) 0.0234(6) 0.0017(5) 0.0027(4) 0.0007(5)
    C6 0.0233(6) 0.0231(6) 0.0210(5) -0.0005(4) 0.0020(5) -0.0015(4)
    O1 0.0188(4) 0.0422(5) 0.0194(4) 0.0009(4) -0.0011(3) -0.0046(4)
    O2 0.0200(5) 0.0370(5) 0.0295(5) 0.0029(4) 0.0000(3) -0.0074(4)
    C7 0.0301(7) 0.0302(7) 0.0279(6) -0.0046(5) -0.0085(5) 0.0007(5)
    C8 0.0263(6) 0.0208(6) 0.0223(6) -0.0048(4) -0.0037(5) 0.0030(4)
    C9 0.0196(6) 0.0288(6) 0.0249(6) -0.0008(4) 0.0015(4) 0.0019(5)
    C10 0.0217(6) 0.0275(6) 0.0189(5) -0.0023(5) 0.0019(4) -0.0001(4)
    C11 0.0208(6) 0.0177(5) 0.0198(5) -0.0027(4) 0.0009(4) 0.0010(4)
    C12 0.0234(6) 0.0259(6) 0.0253(6) 0.0006(5) 0.0024(5) -0.0032(5)
    C13 0.0320(7) 0.0289(6) 0.0205(5) -0.0012(5) -0.0002(5) -0.0044(5)
    C14 0.0205(6) 0.0186(5) 0.0220(6) -0.0024(4) 0.0018(4) 0.0003(4)
_geom_special_details
;
 All esds (except the esd in the dihedral angle between two l.s. planes)
 are estimated using the full covariance matrix.  The cell esds are taken
 into account individually in the estimation of esds in distances, angles
 and torsion angles; correlations between esds in cell parameters are only
 used when they are defined by crystal symmetry.  An approximate (isotropic)
 treatment of cell esds is used for estimating esds involving l.s. planes.
;
loop_
    _geom_bond_atom_site_label_1
    _geom_bond_atom_site_label_2
    _geom_bond_site_symmetry_2
    _geom_bond_distance
    _geom_bond_publ_flag
    N1 C1 . 1.3362(16) ?
    N1 C5 . 1.3384(16) ?
    N2 C6 . 1.1461(16) ?
    C1 C2 . 1.3871(17) ?
    C1 H1A . 0.9300 ?
    C2 C3 . 1.3903(16) ?
    C2 H2A . 0.9300 ?
    C3 C4 . 1.3903(17) ?
    C3 C6 . 1.4459(17) ?
    C4 C5 . 1.3844(17) ?
    C4 H4A . 0.9300 ?
    C5 H5A . 0.9300 ?
    O1 C14 . 1.3202(14) ?
    O1 H1 . 0.8200 ?
    O2 C14 . 1.2134(15) ?
    C7 C8 . 1.5100(17) ?
    C7 H7A . 0.9600 ?
    C7 H7B . 0.9600 ?
    C7 H7C . 0.9600 ?
    C8 C13 . 1.3903(18) ?
    C8 C9 . 1.3946(17) ?
    C9 C10 . 1.3866(17) ?
    C9 H9A . 0.9300 ?
    C10 C11 . 1.3925(17) ?
    C10 H10A . 0.9300 ?
    C11 C12 . 1.3886(16) ?
    C11 C14 . 1.4942(16) ?
    C12 C13 . 1.3858(18) ?
    C12 H12A . 0.9300 ?
    C13 H13A . 0.9300 ?
loop_
    _geom_angle_atom_site_label_1
    _geom_angle_atom_site_label_2
    _geom_angle_atom_site_label_3
    _geom_angle_site_symmetry_1
    _geom_angle_site_symmetry_3
    _geom_angle
    _geom_angle_publ_flag
    C1 N1 C5 . . 118.32(10) ?
    N1 C1 C2 . . 123.14(11) ?
    N1 C1 H1A . . 118.4 ?
    C2 C1 H1A . . 118.4 ?
    C1 C2 C3 . . 117.72(11) ?
    C1 C2 H2A . . 121.1 ?
    C3 C2 H2A . . 121.1 ?
    C4 C3 C2 . . 119.88(11) ?
    C4 C3 C6 . . 120.28(10) ?
    C2 C3 C6 . . 119.83(11) ?
    C5 C4 C3 . . 117.85(11) ?
    C5 C4 H4A . . 121.1 ?
    C3 C4 H4A . . 121.1 ?
    N1 C5 C4 . . 123.09(11) ?
    N1 C5 H5A . . 118.5 ?
    C4 C5 H5A . . 118.5 ?
    N2 C6 C3 . . 178.44(13) ?
    C14 O1 H1 . . 109.5 ?
    C8 C7 H7A . . 109.5 ?
    C8 C7 H7B . . 109.5 ?
    H7A C7 H7B . . 109.5 ?
    C8 C7 H7C . . 109.5 ?
    H7A C7 H7C . . 109.5 ?
    H7B C7 H7C . . 109.5 ?
    C13 C8 C9 . . 118.23(11) ?
    C13 C8 C7 . . 120.95(11) ?
    C9 C8 C7 . . 120.82(11) ?
    C10 C9 C8 . . 121.01(11) ?
    C10 C9 H9A . . 119.5 ?
    C8 C9 H9A . . 119.5 ?
    C9 C10 C11 . . 120.19(11) ?
    C9 C10 H10A . . 119.9 ?
    C11 C10 H10A . . 119.9 ?
    C12 C11 C10 . . 119.13(11) ?
    C12 C11 C14 . . 118.85(11) ?
    C10 C11 C14 . . 122.01(10) ?
    C13 C12 C11 . . 120.35(11) ?
    C13 C12 H12A . . 119.8 ?
    C11 C12 H12A . . 119.8 ?
    C12 C13 C8 . . 121.09(11) ?
    C12 C13 H13A . . 119.5 ?
    C8 C13 H13A . . 119.5 ?
    O2 C14 O1 . . 123.63(11) ?
    O2 C14 C11 . . 122.45(10) ?
    O1 C14 C11 . . 113.91(10) ?
loop_
    _geom_hbond_atom_site_label_D
    _geom_hbond_atom_site_label_H
    _geom_hbond_atom_site_label_A
    _geom_hbond_site_symmetry_A
    _geom_hbond_distance_DH
    _geom_hbond_distance_HA
    _geom_hbond_distance_DA
    _geom_hbond_angle_DHA
    O1 H1 N1 . 0.82 1.87 2.6850(15) 175
    C1 H1A O2 . 0.93 2.51 3.1858(18) 130
    C4 H4A N2 2_555 0.93 2.60 3.3700(18) 141
_iucr_refine_instructions_details
;
TITL I         C 2/c        R = 0.04
CELL  0.71073   7.5368  13.0490  24.7490   90.000   94.200   90.000
ZERR     1.00   0.0015   0.0030   0.0050    0.000    0.030    0.000
LATT   7
SYMM  - X,   Y, 1/2 - Z
SFAC  C    H    N    O
UNIT  112  96   16   16
MERG   2
OMIT     0   0   2
FMAP   2
PLAN   20
HTAB O1 N1
HTAB C1 O2
ACTA
BOND   $H
L.S.   5
TEMP    25.00
WGHT    0.071300    0.836100
FVAR       1.00619
MOLE    1
N1    3    0.439367    0.099480    0.420514    11.00000    0.02119    0.02330 =
         0.02155    0.00164    0.00000   -0.00269
N2    3   -0.176779    0.108023    0.298009    11.00000    0.02286    0.03482 =
         0.02515   -0.00165   -0.00084    0.00103
C1    1    0.289211    0.130829    0.440874    11.00000    0.02432    0.02409 =
         0.02047   -0.00213    0.00010   -0.00111
AFIX  43
H1A   2    0.294263    0.152299    0.476786    11.00000   -1.20000
AFIX   0
C2    1    0.126164    0.132881    0.411009    11.00000    0.02160    0.02563 =
         0.02291   -0.00211    0.00103    0.00042
AFIX  43
H2A   2    0.023756    0.154703    0.426397    11.00000   -1.20000
AFIX   0
C3    1    0.121077    0.101198    0.357285    11.00000    0.02006    0.01743 =
         0.02122    0.00135   -0.00087   -0.00254
C4    1    0.276288    0.068914    0.335370    11.00000    0.02516    0.02924 =
         0.01939   -0.00192    0.00075    0.00102
AFIX  43
H4A   2    0.275390    0.047323    0.299539    11.00000   -1.20000
AFIX   0
C5    1    0.432221    0.069950    0.368613    11.00000    0.02054    0.03295 =
         0.02340    0.00071    0.00267    0.00175
AFIX  43
H5A   2    0.536928    0.049147    0.354202    11.00000   -1.20000
AFIX   0
C6    1   -0.045088    0.103671    0.324174    11.00000    0.02326    0.02310 =
         0.02096   -0.00154    0.00197   -0.00050
MOLE    2
O1    4    0.738001    0.103210    0.486674    11.00000    0.01878    0.04217 =
         0.01938   -0.00463   -0.00112    0.00088
AFIX 147
H1    2    0.648135    0.105770    0.465934    11.00000   -1.50000
AFIX   0
O2    4    0.553607    0.162981    0.545939    11.00000    0.01996    0.03695 =
         0.02951   -0.00738    0.00001    0.00290
C7    1    1.303348    0.154615    0.695146    11.00000    0.03014    0.03023 =
         0.02791    0.00074   -0.00849   -0.00460
AFIX 137
H7A   2    1.412182    0.161788    0.677630    11.00000   -1.50000
H7B   2    1.306630    0.092268    0.715786    11.00000   -1.50000
H7C   2    1.289766    0.211832    0.718875    11.00000   -1.50000
AFIX   0
C8    1    1.148358    0.151404    0.652907    11.00000    0.02626    0.02077 =
         0.02228    0.00305   -0.00371   -0.00479
C9    1    1.169717    0.114252    0.600947    11.00000    0.01957    0.02881 =
         0.02490    0.00192    0.00147   -0.00084
AFIX  43
H9A   2    1.281455    0.092646    0.592011    11.00000   -1.20000
AFIX   0
C10   1    1.026899    0.109035    0.562404    11.00000    0.02166    0.02755 =
         0.01894   -0.00010    0.00191   -0.00230
AFIX  43
H10A  2    1.043243    0.083497    0.528040    11.00000   -1.20000
AFIX   0
C11   1    0.859080    0.141925    0.575004    11.00000    0.02077    0.01773 =
         0.01984    0.00098    0.00090   -0.00270
C12   1    0.836965    0.179522    0.626569    11.00000    0.02341    0.02587 =
         0.02532   -0.00322    0.00241    0.00056
AFIX  43
H12A  2    0.725423    0.201643    0.635413    11.00000   -1.20000
AFIX   0
C13   1    0.980229    0.184255    0.664922    11.00000    0.03201    0.02892 =
         0.02046   -0.00438   -0.00021   -0.00115
AFIX  43
H13A  2    0.963635    0.209826    0.699263    11.00000   -1.20000
AFIX   0
C14   1    0.701397    0.137488    0.534799    11.00000    0.02048    0.01861 =
         0.02197    0.00032    0.00177   -0.00240
HKLF    4
REM  I         C 2/c        R = 0.04
REM R1 =  0.0414 for   2416 Fo > 4sig(Fo)  and  0.0473 for all   2752 data
REM    165 parameters refined using      0 restraints
END
WGHT      0.0700      0.8679
REM Highest difference peak  0.278,  deepest hole -0.179,  1-sigma level  0.041
Q1    1   0.7845  0.1440  0.5538  11.00000  0.05    0.28
Q2    1   0.5536  0.1132  0.4422  11.00000  0.05    0.23
Q3    1   1.2263  0.1584  0.6737  11.00000  0.05    0.22
Q4    1   0.9096  0.1357  0.5679  11.00000  0.05    0.21
Q5    1   1.1615  0.1473  0.6285  11.00000  0.05    0.21
Q6    1   1.0982  0.1325  0.5812  11.00000  0.05    0.21
Q7    1   0.8462  0.1447  0.6021  11.00000  0.05    0.20
Q8    1   0.1220  0.1100  0.3826  11.00000  0.05    0.20
Q9    1   0.2094  0.1361  0.4223  11.00000  0.05    0.18
Q10   1   0.3385  0.0680  0.3534  11.00000  0.05    0.17
Q11   1   0.9228  0.1938  0.6408  11.00000  0.05    0.17
Q12   1   0.4445  0.1586  0.5210  11.00000  0.05    0.16
Q13   1   0.1844  0.0828  0.3475  11.00000  0.05    0.15
Q14   1   0.5699  0.0951  0.3584  11.00000  0.05    0.14
Q15   1   0.4279  0.0775  0.3957  11.00000  0.05    0.13
Q16   1   0.0352  0.0921  0.3400  11.00000  0.05    0.13
Q17   1   1.4123  0.1253  0.6892  11.00000  0.05    0.13
Q18   1   1.0730  0.1922  0.6527  11.00000  0.05    0.11
Q19   1   0.3709  0.1434  0.5038  11.00000  0.05    0.11
Q20   1   0.2905  0.0843  0.2944  11.00000  0.05    0.11
;
data_global
_journal_date_recd_electronic     2011-05-16
_journal_date_accepted     2011-05-25
_journal_name_full     'Acta Crystallographica, Section E'
_journal_year     2011
_journal_volume     67
_journal_issue      6
_journal_page_first     o1555
_journal_page_last     o1555
_journal_paper_category     QO
_journal_coeditor_code     DN2689
_publ_contact_author_name     'Xing-Wei Cai'
_publ_contact_author_address
;
School of Biological and Chemical Engineering, Jiangsu University of
Science and Technology, Zhenjiang, Jiangsu 212003, People's Republic of China
;
_publ_contact_author_email     cxwchem@yahoo.com.cn
_publ_contact_author_fax     '862552090626'
_publ_contact_author_phone     '862552090626'
_publ_section_title
;
Isonicotinonitrile--4-methylbenzoic acid (1/1)
;
loop_
    _publ_author_name
    _publ_author_footnote
    _publ_author_address
    'Xing-Wei Cai' .
;
School of Biological and Chemical Engineering
Jiangsu University of Science and Technology, Zhenjiang, Jiangsu 212003,
People's Republic of China
;
    'Hong-Fei Lu' .
;
School of Biological and Chemical Engineering
Jiangsu University of Science and Technology, Zhenjiang, Jiangsu 212003,
People's Republic of China
;
