# Supplementary material for: Isonicotinonitrile–4-methyl­benzoic acid (1/1)
Source: Acta Crystallogr Sect E Struct Rep Online. 2011 May 28;67(Pt 6):o1555. doi: 10.1107/S1600536811019799 (PMC3120448; doi:10.1107/S1600536811019799)
Supplement: Supplementary file 2 [file e-67-o1555-Isup2.hkl]

#
# h,k,l, Fc-squared, Fo-squared, sigma(Fo-squared) and status flag
#
data_I
_shelx_title ' I         C 2/c        R = 0.04'
_shelx_refln_list_code          4
_shelx_F_calc_maximum      141.90
_exptl_crystal_F_000      1008.00
_reflns_d_resolution_high  0.7701
 
loop_
 _symmetry_equiv_pos_as_xyz
 'x, y, z'
 '-x, y, -z+1/2'
 'x+1/2, y+1/2, z'
 '-x+1/2, y+1/2, -z+1/2'
 '-x, -y, -z'
 'x, -y, z-1/2'
 '-x+1/2, -y+1/2, -z'
 'x+1/2, -y+1/2, z-1/2'
 
_cell_length_a     7.5368
_cell_length_b    13.0490
_cell_length_c    24.7490
_cell_angle_alpha  90.000
_cell_angle_beta   94.200
_cell_angle_gamma  90.000
 
_shelx_F_squared_multiplier     1.000
 
loop_
 _refln_index_h
 _refln_index_k
 _refln_index_l
 _refln_F_squared_calc
 _refln_F_squared_meas
 _refln_F_squared_sigma
 _refln_observed_status
   2   0   0     4425.38     3777.95     50.15 o
   4   0   0      693.35      539.84      7.91 o
   6   0   0      351.92      325.31     13.66 o
   8   0   0      494.95      555.17     25.54 o
   1   1   0     3418.32     2305.70     30.54 o
   3   1   0      881.66     1024.43     11.05 o
   5   1   0      380.00      366.18      6.25 o
   7   1   0     6543.17     7000.89    100.40 o
   9   1   0      120.84      124.57     12.06 o
   0   2   0       13.81       95.51      5.29 o
   2   2   0      149.14      175.06      2.70 o
   4   2   0      173.78      173.46      6.24 o
   6   2   0      727.87      721.05     19.86 o
   8   2   0        0.85        3.09      3.76 o
   1   3   0     8286.56     7574.87    309.15 o
   3   3   0     1087.95     1306.21     12.93 o
   5   3   0      300.64      308.86      8.74 o
   7   3   0     4644.94     4914.29     42.31 o
   9   3   0       62.39       74.38     13.51 o
   2   4   0     3123.72     3036.24     31.08 o
   4   4   0       37.49       47.73      4.12 o
   6   4   0      363.35      354.63      6.48 o
   8   4   0      138.15      159.66     17.19 o
   1   5   0      910.76      941.04      9.92 o
   3   5   0      290.29      326.95     10.41 o
   5   5   0      219.87      220.94      6.67 o
   7   5   0      997.87     1069.61     26.53 o
   9   5   0       96.15       89.61      9.82 o
   0   6   0      299.79      297.18     11.02 o
   2   6   0        5.91        8.05      5.48 o
   4   6   0      682.41      689.06     18.33 o
   6   6   0     1313.35     1360.03     19.97 o
   8   6   0        0.05        3.28      5.07 o
   1   7   0      492.69      549.28     10.91 o
   3   7   0      472.75      590.83     17.66 o
   5   7   0      910.76      935.79     10.40 o
   7   7   0      530.59      523.79     24.33 o
   0   8   0     3077.59     3454.45    100.78 o
   2   8   0     1482.14     1538.77     15.96 o
   4   8   0      378.32      335.81     14.97 o
   6   8   0      241.09      231.29      8.85 o
   8   8   0       12.70       14.48      3.94 o
   1   9   0     2229.90     2263.17     23.65 o
   3   9   0        0.01        2.90      1.82 o
   5   9   0       29.90       32.36      3.95 o
   7   9   0       61.02       67.96      8.58 o
   0  10   0      479.59      530.89     26.41 o
   2  10   0      601.00      685.47     10.36 o
   4  10   0      344.91      329.53      6.91 o
   6  10   0       32.73       32.26      4.36 o
   1  11   0       59.51       55.34      6.01 o
   3  11   0        7.56       11.95      5.34 o
   5  11   0     1014.95      997.07     33.27 o
   7  11   0       45.10       43.67      7.70 o
   0  12   0       32.46       47.26     18.82 o
   2  12   0      349.00      346.03     13.97 o
   4  12   0       14.37       21.45      4.99 o
   6  12   0       82.49       78.18     10.61 o
   1  13   0     1070.65     1107.36     25.47 o
   3  13   0        5.00        8.59      4.58 o
   5  13   0      362.99      371.88     22.34 o
   0  14   0      212.12      213.15     13.88 o
   2  14   0      603.37      568.51     16.75 o
   4  14   0       84.29       94.02     13.55 o
   1  15   0       48.38       37.53      7.75 o
   3  15   0       98.93       90.00     10.77 o
   0  16   0       20.25       17.20      7.43 o
   2  16   0       58.16       47.09      6.06 o
  -9   1   1        0.02        6.99      4.66 o
  -7   1   1      401.68      364.79     29.35 o
  -5   1   1      579.62      575.99      8.96 o
  -3   1   1        4.66        5.84      0.87 o
  -1   1   1     1321.18      961.64     28.50 o
   1   1   1      905.39      690.11     14.18 o
   3   1   1     1369.37     1232.42     14.88 o
   5   1   1      144.60      167.28      7.07 o
   7   1   1       50.29       62.85     11.33 o
   9   1   1       77.69       92.23      7.61 o
  -8   2   1        8.44        7.02      6.20 o
  -6   2   1     1995.40     1973.02     71.67 o
  -4   2   1        3.78       13.27      1.58 o
  -2   2   1     1534.39     1223.12     15.04 o
   0   2   1      233.35      199.26      9.56 o
   2   2   1       98.22      103.92      4.82 o
   4   2   1        6.40        9.72      2.31 o
   6   2   1      882.58      914.48     22.86 o
   8   2   1       54.39       50.72      5.76 o
  -9   3   1        4.03        7.73      3.19 o
  -7   3   1     1089.17     1169.57     56.48 o
  -5   3   1        0.07        1.08      1.65 o
  -3   3   1     3143.57     3354.31     41.31 o
  -1   3   1     2883.75     2725.90     28.58 o
   1   3   1      968.74      925.70      8.38 o
   3   3   1     7439.37     7403.58    101.93 o
   5   3   1        4.72        3.37      1.17 o
   7   3   1        9.16       15.98      8.38 o
   9   3   1       10.20        6.02      3.90 o
  -8   4   1        7.02        6.15      3.64 o
  -6   4   1      260.20      262.39      9.15 o
  -4   4   1     1361.59     1350.24     13.53 o
  -2   4   1      193.04      197.24      3.45 o
   2   4   1      227.98      217.38      3.67 o
   4   4   1     2564.35     2396.22     33.93 o
   6   4   1      635.92      581.51     12.84 o
   8   4   1      273.43      290.57     18.70 o
  -9   5   1       40.04       46.26      7.19 o
  -7   5   1     1606.87     1736.72     48.86 o
  -5   5   1      503.89      518.12      9.53 o
  -3   5   1      141.76      132.13      4.97 o
  -1   5   1       19.73       80.78      9.66 o
   1   5   1     1290.56     1130.39     10.43 o
   3   5   1      655.84      715.55     12.23 o
   5   5   1      832.39      841.58     13.01 o
   7   5   1      375.65      380.97     13.59 o
   9   5   1        7.84       16.91      5.18 o
  -8   6   1       55.56       21.81     25.01 o
  -6   6   1        0.18        0.79      3.80 o
  -4   6   1      156.53      160.05      5.13 o
  -2   6   1     2813.43     2871.18     21.27 o
   0   6   1      756.64      747.67      8.67 o
   2   6   1      220.50      185.32     10.34 o
   4   6   1       52.56       53.61      3.67 o
   6   6   1        0.23       20.46      4.66 o
   8   6   1        9.27       10.53      4.60 o
  -7   7   1     1663.45     1694.25     53.69 o
  -5   7   1        3.93        4.67      2.05 o
  -3   7   1     1865.66     1932.40     20.64 o
  -1   7   1     2474.09     2651.88     19.55 o
   1   7   1      384.18      366.98     10.75 o
   3   7   1     6286.11     6531.87     78.82 o
   5   7   1        9.04       19.10      2.87 o
   7   7   1       50.53       48.63      7.15 o
  -8   8   1      124.69      138.37     18.52 o
  -6   8   1      131.91      133.35     14.08 o
  -4   8   1     2370.32     2369.41     38.45 o
  -2   8   1      154.42      151.09      6.46 o
   0   8   1     7239.00     7548.22    179.96 o
   2   8   1       56.84       66.22      4.97 o
   4   8   1      361.73      386.76      8.19 o
   6   8   1      544.14      518.82     12.54 o
   8   8   1       59.28       55.09     10.61 o
  -7   9   1      211.65      251.55     17.04 o
  -5   9   1        0.00        7.00      1.98 o
  -3   9   1       20.06       20.45      3.35 o
  -1   9   1      404.90      390.85     11.14 o
   1   9   1       69.62       64.02      4.43 o
   3   9   1      842.31      816.59     11.56 o
   5   9   1      315.64      322.91     10.21 o
   7   9   1       71.04       75.93      8.22 o
  -6  10   1      158.41      147.46     11.87 o
  -4  10   1      236.30      228.12      9.99 o
  -2  10   1      446.03      451.76      8.20 o
   0  10   1      192.15      180.96      7.03 o
   2  10   1      163.03      148.24      7.51 o
   4  10   1       36.39       34.42      4.28 o
   6  10   1       81.71       87.04      9.84 o
  -7  11   1      224.70      197.31     20.03 o
  -5  11   1      153.41      126.43     18.62 o
  -3  11   1      104.23      107.15      6.38 o
  -1  11   1      102.02      123.66      6.24 o
   1  11   1      190.55      198.76      9.93 o
   3  11   1     1436.43     1437.23     18.55 o
   5  11   1       12.01       15.47      7.53 o
   7  11   1       78.41       70.68     10.83 o
  -6  12   1        4.11        4.52      3.88 o
  -4  12   1      582.82      541.59     21.01 o
  -2  12   1       16.33       20.34      4.73 o
   0  12   1      246.58      262.07     15.55 o
   2  12   1       14.17       20.10      3.76 o
   4  12   1      101.59       92.13      6.62 o
   6  12   1       83.41       74.87     11.62 o
  -5  13   1       68.77       70.85     14.84 o
  -3  13   1        2.93        6.54      3.86 o
  -1  13   1       11.52       28.25      6.43 o
   1  13   1      230.46      264.82     12.49 o
   3  13   1      253.63      245.00     10.77 o
   5  13   1       32.21       20.18      7.09 o
  -4  14   1       18.65        6.87      6.04 o
  -2  14   1      146.26      148.18     11.50 o
   0  14   1       24.19       25.32      4.42 o
   2  14   1      100.24      104.66     14.58 o
   4  14   1        0.09        6.50      2.81 o
  -3  15   1        3.27        8.03      3.84 o
  -1  15   1        4.25        3.78      3.53 o
   1  15   1        9.55       15.19      6.64 o
   3  15   1       28.51       27.35      4.91 o
  -2  16   1       15.32       21.27      6.67 o
   0  16   1       28.49       21.48      8.43 o
   2  16   1       17.37       12.21      5.18 o
  -8   0   2       12.70       15.96      8.58 o
  -6   0   2     2332.50     2493.61    162.68 o
  -4   0   2     4129.32     4009.00     72.32 o
  -2   0   2     1630.45     1763.06     20.09 o
   2   0   2     2002.11     1490.22     24.40 o
   4   0   2        2.60        2.78      3.21 o
   6   0   2    11121.53    11096.06    621.56 o
   8   0   2       14.58       10.18      6.04 o
  -9   1   2       59.09       63.04     10.29 o
  -7   1   2     2037.91     2100.55     49.98 o
  -5   1   2     1275.72     1106.02     30.17 o
  -3   1   2     1102.18     1158.09     25.79 o
   1   1   2      415.01      329.83      3.07 o
   3   1   2     2983.76     2697.99     57.88 o
   5   1   2       31.96       20.30      1.66 o
   7   1   2        0.12        3.62      2.47 o
   9   1   2       19.02       16.06      4.52 o
  -8   2   2      122.58      119.29     10.98 o
  -6   2   2      460.78      445.04     11.11 o
  -4   2   2      133.47      146.67      5.08 o
  -2   2   2     2540.36     2344.82     19.68 o
   0   2   2        3.67       56.89      2.48 o
   2   2   2     2053.35     1848.82     15.59 o
   4   2   2       66.29       67.64      3.87 o
   6   2   2      295.30      291.16     33.20 o
   8   2   2        0.80        6.31      4.19 o
  -9   3   2       10.23       15.30      4.11 o
  -7   3   2      736.54      747.54     35.50 o
  -5   3   2      565.30      531.60      6.58 o
  -3   3   2     2306.26     2518.66     38.02 o
  -1   3   2     7943.72     7817.56    319.21 o
   1   3   2      804.11      779.43      6.23 o
   3   3   2      754.66      739.76      6.64 o
   5   3   2      282.37      291.88      9.62 o
   7   3   2      459.42      466.65     13.41 o
   9   3   2      147.62      151.60     12.58 o
  -8   4   2      379.82      391.31     16.93 o
  -6   4   2     1475.29     1530.77     12.43 o
  -4   4   2     2023.65     2073.88     35.27 o
  -2   4   2      134.81      141.05      2.45 o
   2   4   2     2148.77     1962.82     22.13 o
   4   4   2      544.43      501.68     16.57 o
   6   4   2     5665.09     5658.28     79.02 o
   8   4   2       42.15       54.51      9.27 o
  -9   5   2       66.56       72.31      8.49 o
  -7   5   2     3588.09     3992.90     97.95 o
  -5   5   2      245.31      251.67      6.09 o
  -3   5   2      563.91      563.51      7.16 o
  -1   5   2       48.43       48.64      6.19 o
   1   5   2       48.55       41.21      1.73 o
   3   5   2     3382.11     3110.01     36.24 o
   5   5   2       89.48       92.46      6.76 o
   7   5   2      348.55      346.53     13.53 o
   9   5   2       67.37       74.08      8.86 o
  -8   6   2      462.46      488.49     21.24 o
  -6   6   2      737.17      750.09     13.42 o
  -4   6   2      461.28      475.42      6.67 o
  -2   6   2     1192.16     1182.47     15.10 o
   0   6   2      124.54      158.47      5.17 o
   2   6   2     2984.07     2853.67     25.59 o
   4   6   2      154.16      152.61      4.81 o
   6   6   2     1051.33     1064.16     16.92 o
   8   6   2        0.03        3.84      4.11 o
  -7   7   2      615.40      542.11     28.37 o
  -5   7   2       38.94       42.29      5.00 o
  -3   7   2       14.41       19.34      2.74 o
  -1   7   2      101.17      112.23     11.72 o
   1   7   2      180.51      167.75      5.00 o
   3   7   2       10.55       39.63     14.23 o
   5   7   2      692.57      774.35     13.70 o
   7   7   2      186.27      197.54     12.22 o
  -8   8   2      758.95      790.80     27.47 o
  -6   8   2      490.60      493.72     13.21 o
  -4   8   2        6.91       21.32      4.10 o
  -2   8   2      316.57      341.19      5.59 o
   0   8   2     3193.16     3256.48     66.96 o
   2   8   2      948.39      938.31     10.45 o
   4   8   2     1558.23     1543.14     20.58 o
   6   8   2      628.51      637.18     14.71 o
   8   8   2      115.71      118.54     18.61 o
  -7   9   2     1762.89     1876.37     61.49 o
  -5   9   2       20.96       18.11      2.67 o
  -3   9   2      685.57      702.78     10.19 o
  -1   9   2      494.55      486.42     10.84 o
   1   9   2      365.98      313.37      5.98 o
   3   9   2      819.47      759.83     13.16 o
   5   9   2      764.99      777.31     13.90 o
   7   9   2      154.88      156.34     14.07 o
  -6  10   2        1.68        3.72      2.92 o
  -4  10   2      472.82      461.27     13.17 o
  -2  10   2       31.15       30.64      3.65 o
   0  10   2       32.60       33.76      2.93 o
   2  10   2      263.30      242.00      6.94 o
   4  10   2       47.39       51.77      5.16 o
   6  10   2      543.17      554.66     14.29 o
  -7  11   2      218.48      193.97     17.39 o
  -5  11   2      142.95      129.00     11.18 o
  -3  11   2      352.50      350.59      6.97 o
  -1  11   2      241.85      250.03      7.99 o
   1  11   2      554.97      551.26     17.96 o
   3  11   2       73.23      106.95      9.45 o
   5  11   2      126.81      134.00     17.40 o
   7  11   2        3.39        7.74      5.28 o
  -6  12   2      178.06      144.22     21.95 o
  -4  12   2      556.19      527.31     22.02 o
  -2  12   2      461.67      480.07     13.14 o
   0  12   2      215.47      245.11     11.48 o
   2  12   2      253.91      245.95      6.48 o
   4  12   2      555.23      528.45     14.37 o
   6  12   2        0.95        3.96      2.68 o
  -5  13   2       40.87       30.77      6.37 o
  -3  13   2      139.46      125.84      9.78 o
  -1  13   2        3.04        7.95      3.32 o
   1  13   2       38.76       39.02      7.07 o
   3  13   2       73.20       82.77     10.39 o
   5  13   2      360.78      376.10     18.50 o
  -4  14   2      329.02      319.92     20.19 o
  -2  14   2        0.99        7.94      4.43 o
   0  14   2       27.66       23.38      4.27 o
   2  14   2        6.08        8.93      4.47 o
   4  14   2        0.80        3.16      2.98 o
  -3  15   2       97.11       84.85     16.66 o
  -1  15   2       36.56       37.11      6.17 o
   1  15   2     1076.97     1138.97     32.47 o
   3  15   2       38.90       42.08      5.43 o
  -2  16   2      184.31      169.34     20.91 o
   0  16   2       11.23       10.12      4.34 o
   2  16   2       36.61       29.64      4.65 o
  -9   1   3      274.84      332.31     22.21 o
  -7   1   3      352.33      342.54     25.43 o
  -5   1   3     1321.87     1178.37     25.03 o
  -3   1   3     5700.21     5917.10     93.48 o
   1   1   3     1331.69     1164.96      9.25 o
   3   1   3     1288.53     1233.62     17.10 o
   5   1   3      802.00      735.50     10.14 o
   7   1   3      565.55      559.06     13.58 o
   9   1   3      106.16      113.29     11.46 o
  -8   2   3       87.86       83.15      7.98 o
  -6   2   3      856.55      855.55     14.99 o
  -4   2   3      115.80      196.77      5.90 o
  -2   2   3     4900.23     4536.99     55.51 o
   0   2   3     1664.03     1709.08     18.08 o
   2   2   3     4964.29     4387.74     39.16 o
   4   2   3        0.08        4.30      1.58 o
   6   2   3    16179.55    16971.89    317.66 o
   8   2   3      110.39      119.76     15.17 o
  -9   3   3      232.28      270.49     23.72 o
  -7   3   3     1972.97     2068.40     40.67 o
  -5   3   3     1167.14     1043.53     10.96 o
  -3   3   3     1243.95     1086.24     18.39 o
   1   3   3      133.63       89.11      2.24 o
   3   3   3     1502.09     1549.41     13.32 o
   5   3   3      200.71      171.87      6.05 o
   7   3   3      171.57      147.51     10.42 o
   9   3   3      599.59      651.97     34.29 o
  -8   4   3      435.49      468.49     15.80 o
  -6   4   3       56.59       56.33      6.50 o
  -4   4   3      682.34      825.57     15.88 o
  -2   4   3      752.07      790.76     14.52 o
   0   4   3     4484.17     4509.43     47.32 o
   2   4   3     1109.25     1073.45     12.20 o
   4   4   3       30.97       43.86      3.47 o
   6   4   3      354.89      371.87     19.85 o
   8   4   3       11.17       11.05      3.42 o
  -9   5   3        0.73        6.32      5.97 o
  -7   5   3      481.05      433.21     30.97 o
  -5   5   3       58.47       91.41      6.73 o
  -3   5   3     1180.80     1312.56     16.63 o
  -1   5   3       31.19       38.57      2.40 o
   1   5   3     1097.87     1029.39     13.53 o
   3   5   3     3877.24     3928.30     38.50 o
   5   5   3     1532.78     1493.67     19.66 o
   7   5   3       54.72       58.77      6.45 o
   9   5   3        0.18        5.21      3.81 o
  -8   6   3       58.37       44.75      9.90 o
  -6   6   3        6.18        3.90      4.39 o
  -4   6   3       28.48       26.01      3.64 o
  -2   6   3      569.42      594.78      7.41 o
   0   6   3      180.27      200.20      7.09 o
   2   6   3        4.47       25.43      2.51 o
   4   6   3        6.35        3.62      1.29 o
   6   6   3     2145.34     2111.04     30.97 o
   8   6   3      101.29      125.59     11.77 o
  -7   7   3     1540.51     1630.27     66.72 o
  -5   7   3       48.64       46.03      4.56 o
  -3   7   3       11.89        9.44      3.29 o
   1   7   3     1321.80     1326.34     23.17 o
   3   7   3     1918.46     1920.58     20.99 o
   5   7   3      831.17      837.44     13.85 o
   7   7   3       49.19       45.85      6.15 o
  -8   8   3       14.32       12.25      6.83 o
  -6   8   3      109.33      102.82     10.19 o
  -4   8   3      172.48      200.02      8.41 o
  -2   8   3      447.37      457.52      6.75 o
   0   8   3      897.04      991.57     16.42 o
   2   8   3      227.59      211.90      5.67 o
   4   8   3      113.35      140.94     10.24 o
   6   8   3      460.09      463.83     22.58 o
   8   8   3       90.23       84.70      9.86 o
  -7   9   3     1069.48     1102.79     38.10 o
  -5   9   3       79.42       68.68      4.80 o
  -3   9   3        9.90       22.32      2.83 o
  -1   9   3       75.35       74.05      3.30 o
   1   9   3      881.96      889.06     14.93 o
   3   9   3      667.20      637.02     10.17 o
   5   9   3      372.48      352.79      8.26 o
   7   9   3      227.91      222.39     13.48 o
  -6  10   3      301.24      296.91     12.62 o
  -4  10   3       65.16       64.78      6.48 o
  -2  10   3      551.06      543.44      7.87 o
   0  10   3        0.29        1.77      0.77 o
   2  10   3      304.89      320.29      7.06 o
   4  10   3        1.75        1.27      1.75 o
   6  10   3        6.00        9.30      3.07 o
  -7  11   3      708.44      757.06     42.41 o
  -5  11   3        3.62        5.44      3.10 o
  -3  11   3        8.14        7.45      2.33 o
  -1  11   3       37.11       35.12     21.38 o
   1  11   3     1968.06     2053.06     34.29 o
   3  11   3      482.41      450.74      9.93 o
   5  11   3      751.66      766.97     20.91 o
   7  11   3      231.13      238.10     20.73 o
  -6  12   3       75.66       77.58      9.50 o
  -4  12   3       19.70       20.34      5.04 o
  -2  12   3       68.99       57.72     12.09 o
   0  12   3       41.48       41.37      4.69 o
   2  12   3        1.80        2.80      2.38 o
   4  12   3       85.14       82.03     10.66 o
   6  12   3      209.10      216.12     11.74 o
  -5  13   3       15.78       14.98      5.96 o
  -3  13   3        2.29        8.39      4.29 o
  -1  13   3        0.37       -0.92      3.79 o
   1  13   3      286.70      281.81     13.22 o
   3  13   3       15.01       15.94      5.27 o
   5  13   3       19.22       27.05      6.23 o
  -4  14   3        8.77        8.27      4.58 o
  -2  14   3       12.57       21.07      5.18 o
   0  14   3        0.19        4.40      3.60 o
   2  14   3        2.02        2.71      4.57 o
   4  14   3        0.06        5.37      3.81 o
  -3  15   3       24.74       18.91      5.00 o
  -1  15   3      171.07      191.32     20.40 o
   1  15   3      638.11      629.22     28.40 o
   3  15   3       19.40       14.00      3.75 o
  -2  16   3        0.24        4.74      4.26 o
   0  16   3       74.45       58.97      8.44 o
   2  16   3       44.81       46.79      7.24 o
  -8   0   4       46.14       34.75      9.31 o
  -6   0   4     1406.24     1339.48     32.24 o
  -2   0   4     2918.45     2690.72     33.86 o
   2   0   4     8333.07     7755.72    387.68 o
   4   0   4     1039.56     1156.94     29.64 o
   6   0   4     7557.40     7721.67    253.63 o
   8   0   4        2.68        2.06      4.51 o
  -9   1   4       11.91       14.41      5.60 o
  -7   1   4     1986.00     2040.29     47.88 o
  -5   1   4       16.96       24.16      2.22 o
  -3   1   4      453.06      448.26      5.85 o
   1   1   4     1863.76     1745.88     15.74 o
   5   1   4      397.75      385.53      6.43 o
   7   1   4        1.66       -1.35      3.77 o
   9   1   4      288.44      344.33     17.00 o
  -8   2   4      238.70      232.51     18.72 o
  -6   2   4       85.23       76.68      6.26 o
  -4   2   4        7.58       17.36      2.30 o
  -2   2   4     2131.16     2014.96     22.61 o
   0   2   4       73.62       64.06      2.87 o
   2   2   4       42.93      179.69     16.19 o
   4   2   4       27.73       25.74      3.72 o
   6   2   4     1970.04     2061.81     76.46 o
   8   2   4       26.89       33.52      5.63 o
  -9   3   4      162.25      142.65     20.54 o
  -7   3   4      464.16      431.50     14.97 o
  -5   3   4      186.90      178.85      5.29 o
  -3   3   4     1873.14     2064.16     38.02 o
   1   3   4     1661.50     1508.03     23.33 o
   3   3   4     5192.93     5440.42     36.00 o
   5   3   4      383.74      360.72      8.53 o
   7   3   4       22.72       22.40      4.08 o
   9   3   4        8.33       17.73      6.73 o
  -8   4   4      364.03      371.75     17.37 o
  -6   4   4      876.44      812.12     15.65 o
  -4   4   4     5625.25     6081.03     64.87 o
  -2   4   4     1840.50     1824.64     19.38 o
   0   4   4     1356.49     1461.82     21.77 o
   2   4   4     2106.18     1844.92     15.16 o
   4   4   4     2276.30     2423.07     21.79 o
   6   4   4     4117.97     4241.22     60.48 o
   8   4   4       55.66       55.41      8.61 o
  -9   5   4       79.68       93.69     14.70 o
  -7   5   4      543.90      567.03     19.75 o
  -5   5   4       20.81       12.23      2.62 o
  -3   5   4       60.72       75.44      4.63 o
  -1   5   4        3.94       10.57      1.59 o
   1   5   4     1091.16     1047.29     10.90 o
   3   5   4     2703.44     2803.62     31.07 o
   5   5   4       14.61       11.06      2.20 o
   7   5   4       98.99       93.49      8.11 o
   9   5   4      519.03      587.86     36.48 o
  -8   6   4      834.37      847.44     34.98 o
  -6   6   4      531.73      499.18     10.57 o
  -4   6   4      143.52      131.56      5.60 o
  -2   6   4     2130.64     2089.55     32.53 o
   0   6   4       44.62       42.57      3.97 o
   2   6   4      588.63      644.43      7.41 o
   4   6   4      110.88      104.12      6.35 o
   6   6   4     4113.44     4259.65     62.12 o
   8   6   4       35.80       35.19      5.53 o
  -7   7   4       30.16       25.09      4.92 o
  -5   7   4        1.83        4.27      2.28 o
  -3   7   4      976.04     1167.32     15.06 o
  -1   7   4    20134.76    21335.76   1161.07 o
   1   7   4     2187.64     2306.13     24.85 o
   3   7   4      341.95      339.83      6.17 o
   5   7   4       92.58       84.87      8.73 o
   7   7   4      154.20      163.55      8.03 o
  -8   8   4      671.31      788.58     33.20 o
  -6   8   4      325.28      333.28     10.58 o
  -4   8   4       65.77       67.97      6.38 o
  -2   8   4      667.67      639.76      8.57 o
   0   8   4      907.13      897.92     13.43 o
   2   8   4       28.35       26.24      2.49 o
   4   8   4     1985.78     2035.23     32.95 o
   6   8   4      758.00      800.78     16.23 o
   8   8   4      107.76       93.21     11.48 o
  -7   9   4       62.46       62.22     14.13 o
  -5   9   4        1.32        3.58      2.96 o
  -3   9   4      163.48      161.62     10.41 o
  -1   9   4        0.01        2.54      1.59 o
   1   9   4        1.23        1.83      1.37 o
   3   9   4        0.19       21.03      4.03 o
   5   9   4      138.63      132.70      8.70 o
   7   9   4       50.81       50.99      9.07 o
  -6  10   4      948.29      974.10     27.54 o
  -4  10   4      393.41      368.03      7.69 o
  -2  10   4       42.55       51.10     15.31 o
   0  10   4       23.88       24.04      3.13 o
   2  10   4      904.89      999.83      9.26 o
   4  10   4      129.08      120.50      3.69 o
   6  10   4      416.52      413.65     14.23 o
  -7  11   4       83.29       72.98      7.17 o
  -5  11   4      326.48      313.35     12.44 o
  -3  11   4      305.01      335.74     10.50 o
  -1  11   4      954.37     1311.51    197.68 o
   1  11   4     1323.50     1401.74     20.89 o
   3  11   4       13.55       17.63      3.14 o
   5  11   4      307.54      297.91     11.57 o
   7  11   4        1.09        1.52      5.12 o
  -6  12   4       54.95       46.52      8.70 o
  -4  12   4      202.64      202.03     16.49 o
  -2  12   4      145.10      138.03      9.04 o
   0  12   4       59.63       57.34      5.22 o
   2  12   4       27.21       25.59      4.26 o
   4  12   4      293.14      316.12     13.63 o
   6  12   4       40.05       35.27     12.31 o
  -5  13   4       53.69       45.33      5.78 o
  -3  13   4       44.18       41.32      6.83 o
  -1  13   4        8.21       10.34      4.55 o
   1  13   4      403.11      383.60     12.60 o
   3  13   4       73.46       68.11      4.88 o
   5  13   4       20.82        7.66      3.85 o
  -4  14   4      283.84      272.69     22.20 o
  -2  14   4      109.00      117.80     14.58 o
   0  14   4       11.66        5.58      5.96 o
   2  14   4      384.74      370.79     19.06 o
   4  14   4       63.98       58.69      8.11 o
  -3  15   4       81.84       64.24      9.04 o
  -1  15   4        0.15        4.03      7.64 o
   1  15   4      219.25      181.98     13.66 o
   3  15   4       68.07       64.06      8.65 o
  -2  16   4        2.04        6.14      6.13 o
   0  16   4       49.20       46.39      8.04 o
   2  16   4       33.42       39.48      7.51 o
  -9   1   5      279.29      298.84     22.59 o
  -7   1   5       58.79       60.38      9.70 o
  -5   1   5      382.78      391.96      6.68 o
  -3   1   5      912.54      932.86     12.51 o
  -1   1   5      168.69      155.43      1.96 o
   3   1   5      617.58      560.15     21.79 o
   5   1   5     1610.21     1586.86     25.36 o
   7   1   5       54.39       50.85      7.66 o
   9   1   5       59.40       62.25      8.51 o
  -8   2   5       45.39       53.99      7.85 o
  -6   2   5      222.28      265.88      4.78 o
  -4   2   5      845.47      858.63     18.41 o
   0   2   5     3008.96     2913.75     39.19 o
   2   2   5      869.59      645.19      6.22 o
   4   2   5     1490.23     1398.45     16.77 o
   6   2   5      252.39      296.89     22.17 o
   8   2   5      523.11      481.32     24.33 o
  -9   3   5        8.07        7.16      3.83 o
  -7   3   5      825.72      756.84     23.26 o
  -5   3   5      342.65      319.39      6.59 o
  -3   3   5     1541.93     1817.20     15.65 o
   1   3   5     3266.57     3116.23     34.84 o
   3   3   5        6.25       15.33      2.11 o
   5   3   5      353.72      339.17      8.56 o
   7   3   5        9.61       11.01      3.28 o
   9   3   5        0.23        3.69      3.44 o
  -8   4   5      487.22      449.26     20.26 o
  -6   4   5       20.60       15.82      2.75 o
  -4   4   5      786.86      811.43     14.10 o
  -2   4   5       83.51      113.39      5.25 o
   0   4   5     9708.15     9774.37    713.98 o
   2   4   5      107.97      128.53      7.31 o
   4   4   5      876.51      844.13     11.35 o
   6   4   5      603.89      604.89     13.41 o
   8   4   5        3.76        6.48      3.88 o
  -9   5   5      241.18      278.44     22.73 o
  -7   5   5      236.93      255.64     12.85 o
  -5   5   5       59.60       50.27      4.95 o
  -3   5   5      136.45      148.01      5.64 o
  -1   5   5      244.74      279.01      8.61 o
   1   5   5     1527.30     1478.13     13.75 o
   3   5   5       19.70       37.85     10.61 o
   5   5   5       48.55       39.35      6.54 o
   7   5   5       88.05       74.25      9.32 o
   9   5   5       88.81       81.93     10.22 o
  -8   6   5      487.96      478.12     20.85 o
  -6   6   5      138.76      120.57     11.17 o
  -4   6   5      185.28      158.32      5.51 o
  -2   6   5     5526.32     5757.24     54.84 o
   0   6   5       65.63       90.72      4.72 o
   2   6   5       21.55       21.93      2.66 o
   4   6   5       78.91       74.36      4.58 o
   6   6   5      705.46      730.43     44.77 o
   8   6   5      141.67      130.92      7.15 o
  -7   7   5      291.91      276.93     13.39 o
  -5   7   5       93.87       90.99      6.79 o
  -3   7   5      127.22      154.43      5.35 o
   1   7   5        1.54        5.29      1.48 o
   3   7   5      536.14      500.83      8.43 o
   5   7   5       35.12       39.57      4.85 o
   7   7   5      281.28      310.55     11.94 o
  -8   8   5      858.15      814.79     42.67 o
  -6   8   5       67.37       68.42      6.03 o
  -4   8   5      723.78      734.26      7.82 o
  -2   8   5      154.54      172.58      6.87 o
   0   8   5      320.05      326.70     20.71 o
   2   8   5      170.05      179.56      4.63 o
   4   8   5        0.02        7.50      2.46 o
   6   8   5      389.38      388.88     10.40 o
   8   8   5       10.92       17.64      5.74 o
  -7   9   5       58.79       70.73      9.08 o
  -5   9   5       34.68       40.00      5.33 o
  -3   9   5       98.21      100.82      6.57 o
  -1   9   5       85.91       68.55      3.38 o
   1   9   5        0.96        2.62      1.57 o
   3   9   5      146.05      174.30      8.78 o
   5   9   5      599.69      602.51     15.15 o
   7   9   5       10.54       12.01      3.07 o
  -6  10   5      261.41      219.80     12.61 o
  -4  10   5        6.80        6.18      2.05 o
   0  10   5       47.77       43.20      5.70 o
   2  10   5      166.24      166.68      9.08 o
   4  10   5       61.06       66.84      7.18 o
   6  10   5      872.49      897.19     26.46 o
  -7  11   5        0.47        3.85      7.58 o
  -5  11   5        0.00        5.33      3.40 o
  -3  11   5       18.59       17.61      3.51 o
  -1  11   5     8567.74     9248.63    242.90 o
   1  11   5        2.44       10.42      7.24 o
   3  11   5       95.46      108.94      8.54 o
   5  11   5       25.76       15.91      6.09 o
   7  11   5      561.45      623.06     33.35 o
  -6  12   5       40.89       40.82      6.27 o
  -4  12   5      175.33      190.28     10.73 o
  -2  12   5      358.57      347.26      9.93 o
   0  12   5      198.82      195.45     10.45 o
   2  12   5        2.66        5.33      2.08 o
   4  12   5      149.12      160.23     11.19 o
   6  12   5       17.50       12.73      4.14 o
  -5  13   5       95.13       82.62     16.41 o
  -3  13   5       18.46       25.61      4.89 o
  -1  13   5      323.86      331.71     14.48 o
   1  13   5       15.18       14.10      3.74 o
   3  13   5       18.18       25.28      4.60 o
   5  13   5      325.50      324.18     15.12 o
  -4  14   5       13.81       11.85      5.52 o
  -2  14   5        0.29       16.10      8.04 o
   0  14   5       55.16       54.98      6.91 o
   2  14   5      130.57      173.01     14.32 o
   4  14   5       62.03       64.05     11.10 o
  -3  15   5        0.37       -0.03      5.28 o
  -1  15   5      378.40      377.80     34.26 o
   1  15   5      118.02      110.59     14.68 o
   3  15   5        0.01        4.53      2.74 o
  -2  16   5      471.37      464.30     28.67 o
   0  16   5        0.64        6.41      4.76 o
   2  16   5        8.88       10.02      4.96 o
  -8   0   6      432.23      428.26     31.34 o
  -6   0   6      175.59      159.03     11.78 o
  -4   0   6     3974.62     4425.50    168.48 o
  -2   0   6      266.63      269.35      6.18 o
   0   0   6     4436.13     3779.99     46.97 o
   4   0   6     2456.20     2357.82     31.99 o
   6   0   6     1479.99     1325.07     28.17 o
   8   0   6        2.08       -0.63      6.97 o
  -9   1   6       81.68       95.52     11.80 o
  -7   1   6       34.92       40.80      6.38 o
  -5   1   6      279.99      274.51      8.09 o
  -3   1   6     4230.84     4625.04     41.80 o
  -1   1   6     3997.82     4100.96     36.18 o
   1   1   6      374.53      364.01      5.94 o
   3   1   6      840.93      745.17      5.48 o
   5   1   6      290.45      290.46     10.95 o
   7   1   6        0.35        2.41      3.76 o
   9   1   6      354.78      461.43     32.90 o
  -8   2   6       10.21       15.54      3.35 o
  -6   2   6      526.62      447.84      6.09 o
  -4   2   6      126.24      127.94      6.30 o
  -2   2   6     2696.05     2831.18     81.24 o
   0   2   6       83.67       91.47      1.58 o
   2   2   6      422.78      447.01      9.81 o
   4   2   6      256.15      234.85      8.68 o
   6   2   6       46.02       56.15      8.44 o
   8   2   6       28.73       23.04      8.40 o
  -9   3   6        2.46        4.72      5.66 o
  -7   3   6      192.47      208.48     12.84 o
  -5   3   6      335.10      315.70      7.53 o
  -3   3   6      266.58      319.57     10.18 o
  -1   3   6      633.90      618.71      7.66 o
   1   3   6      297.04      285.71      5.30 o
   3   3   6     4067.47     4101.60     37.90 o
   5   3   6      954.50      885.47     18.90 o
   7   3   6       20.70       17.17      3.99 o
   9   3   6       67.57       72.17     11.26 o
  -8   4   6        5.34        6.58      3.69 o
  -6   4   6      189.09      174.23      6.35 o
  -4   4   6     1145.51     1188.00     15.88 o
  -2   4   6       38.08       59.24      3.47 o
   0   4   6      437.41      445.24     18.45 o
   2   4   6     6856.45     6953.22     53.02 o
   4   4   6      275.85      301.79      7.42 o
   6   4   6     1311.50     1257.30     19.09 o
   8   4   6       12.06       10.96      4.76 o
  -9   5   6       10.21        9.82      7.19 o
  -7   5   6      311.93      286.24     16.73 o
  -5   5   6        0.56        2.54      1.69 o
  -3   5   6     2287.53     2404.78     26.23 o
  -1   5   6      448.70      469.35      4.51 o
   1   5   6      353.40      322.06     12.13 o
   3   5   6      512.02      550.96     12.71 o
   5   5   6     2214.42     2270.65     26.89 o
   7   5   6      134.35      124.54     11.99 o
   9   5   6      479.56      709.37    109.98 o
  -8   6   6      242.45      283.00     16.37 o
  -6   6   6     1457.78     1365.83     21.08 o
  -4   6   6      174.87      173.86      5.96 o
  -2   6   6     1924.37     2026.64     27.58 o
   0   6   6      170.51      180.01      8.59 o
   2   6   6      670.09      649.11      7.62 o
   4   6   6      444.09      410.50      7.18 o
   6   6   6       16.43       17.49      4.04 o
   8   6   6      112.59      124.12      9.87 o
  -7   7   6      676.63      689.80     19.05 o
  -5   7   6        0.76        6.26      3.10 o
  -3   7   6       52.06       55.98      5.64 o
  -1   7   6     5432.50     6116.32    150.00 o
   1   7   6      404.39      453.63     11.60 o
   3   7   6      281.77      290.48      6.25 o
   5   7   6      515.20      505.63     17.74 o
   7   7   6       76.57       60.25      8.71 o
  -8   8   6      426.11      420.48     23.82 o
  -6   8   6       77.72       73.41      5.38 o
  -4   8   6        7.66       23.35      4.19 o
  -2   8   6       17.56       29.83      3.28 o
   0   8   6     3551.05     3762.08     43.65 o
   2   8   6      297.62      262.90     17.80 o
   4   8   6       12.65       12.45      2.44 o
   6   8   6      712.88      742.25     17.67 o
   8   8   6       59.17       56.27      6.46 o
  -7   9   6      401.37      368.90     13.12 o
  -5   9   6       28.27       29.47      3.99 o
  -3   9   6      314.51      328.41      5.34 o
  -1   9   6      327.05      295.66      8.86 o
   1   9   6        6.89        5.93      2.05 o
   3   9   6      229.63      244.99      6.35 o
   5   9   6      331.16      323.27      8.89 o
   7   9   6      373.93      365.65     13.90 o
  -6  10   6      214.59      203.84     13.75 o
  -4  10   6        3.14        5.77      1.88 o
  -2  10   6      421.24      516.63     36.67 o
   0  10   6       99.07      102.74      7.96 o
   2  10   6      527.93      512.82      7.66 o
   4  10   6        4.85        3.66      3.19 o
   6  10   6       15.96       12.99      4.19 o
  -7  11   6      326.38      290.81     20.80 o
  -5  11   6      310.61      303.35     11.70 o
  -3  11   6       49.44       52.53      8.87 o
  -1  11   6     5829.63     6130.55    147.63 o
   1  11   6        5.10        8.16      2.76 o
   3  11   6       68.74       74.49      5.62 o
   5  11   6        0.52        5.52      3.52 o
   7  11   6        6.07        4.69      4.75 o
  -6  12   6        2.36        5.75      3.73 o
  -4  12   6       21.27       34.26      4.82 o
  -2  12   6      137.31      152.43      9.00 o
   0  12   6      876.38      896.50     26.54 o
   2  12   6      102.43      103.19      7.17 o
   4  12   6      343.16      330.70     13.75 o
   6  12   6      224.09      216.54     15.01 o
  -5  13   6        0.01        0.02      5.27 o
  -3  13   6      126.96      133.08     13.74 o
  -1  13   6      246.59      235.26      9.38 o
   1  13   6        0.55        3.21      2.49 o
   3  13   6       13.96       11.00      3.33 o
   5  13   6       35.74       42.28      6.88 o
  -4  14   6        8.61        6.91      3.13 o
  -2  14   6      720.62      670.97     34.84 o
   0  14   6       58.12       59.83      9.15 o
   2  14   6      330.41      316.65     16.04 o
   4  14   6      178.79      175.16     16.75 o
  -3  15   6      409.30      413.14     29.31 o
  -1  15   6     1814.79     1784.34     55.06 o
   1  15   6        2.41        7.34      4.33 o
   3  15   6       36.92       39.19      4.55 o
  -2  16   6      135.32      148.40     16.46 o
   0  16   6       47.64       47.97      8.16 o
   2  16   6       97.92       78.73     13.39 o
  -9   1   7      773.40      823.60     39.00 o
  -7   1   7      626.91      618.33     18.88 o
  -5   1   7      747.44      806.72     12.95 o
  -3   1   7      228.27      238.63      8.21 o
  -1   1   7      129.45      206.21      4.50 o
   1   1   7     6212.76     5851.69    179.62 o
   3   1   7     4045.46     4165.50     25.48 o
   5   1   7     1686.12     1535.97     28.36 o
   7   1   7      114.47      116.46     14.86 o
   9   1   7      819.55     1034.15     58.08 o
  -8   2   7       58.86       65.99      8.74 o
  -6   2   7        0.81        4.43      2.52 o
  -4   2   7     2670.53     2801.56     45.93 o
   0   2   7      177.68      156.05      2.64 o
   4   2   7     4433.16     4360.10     55.22 o
   6   2   7      146.50      162.59     14.07 o
   8   2   7      281.58      260.19     12.48 o
  -9   3   7      911.11     1022.98     53.21 o
  -7   3   7       41.15       36.03      4.79 o
  -5   3   7     1744.71     1768.31     29.31 o
  -3   3   7      945.72      975.14     13.75 o
  -1   3   7     2251.04     2411.30     25.45 o
   1   3   7     2000.94     1925.77     23.17 o
   3   3   7      192.58      207.46      7.01 o
   5   3   7     2145.64     2120.61     30.70 o
   7   3   7        2.13        2.33      3.90 o
   9   3   7      356.97      482.51     24.47 o
  -8   4   7       29.16       35.63      7.34 o
  -6   4   7        2.46        2.00      2.37 o
  -4   4   7     1609.83     1762.68     18.09 o
  -2   4   7       28.83       34.42      4.89 o
   0   4   7    10165.44     9926.13    703.16 o
   2   4   7      427.80      432.29     10.70 o
   4   4   7      453.50      445.77      5.67 o
   6   4   7        0.60        5.10      2.65 o
   8   4   7       63.98       54.48      7.78 o
  -9   5   7        6.87       10.16      7.31 o
  -7   5   7      379.81      347.09     11.85 o
  -5   5   7       15.12       15.60      3.04 o
  -3   5   7        5.37        9.04      3.31 o
  -1   5   7        5.46       10.92      1.37 o
   1   5   7     1726.15     1661.97     18.37 o
   3   5   7     1649.16     1682.91     21.27 o
   5   5   7     2135.58     2168.14     44.83 o
   7   5   7      365.23      373.04     15.06 o
  -8   6   7      111.94      105.65     16.76 o
  -6   6   7       81.17       98.43      7.80 o
  -4   6   7      301.85      293.39      7.38 o
  -2   6   7     3667.25     3833.44     63.88 o
   0   6   7       97.71       89.98      5.41 o
   2   6   7     2095.59     2103.13     45.88 o
   4   6   7     1395.00     1389.43     19.12 o
   6   6   7       19.09       17.32      4.44 o
   8   6   7        4.88        5.83      3.37 o
  -7   7   7       42.44       43.24      9.16 o
  -5   7   7     1186.05     1123.47     15.77 o
  -3   7   7       11.21       19.25      2.54 o
  -1   7   7        3.98       25.38     10.88 o
   1   7   7      379.11      397.09     10.69 o
   3   7   7       32.81       33.68      5.26 o
   5   7   7     2543.35     2682.82     36.21 o
   7   7   7       15.62       22.00      6.07 o
  -8   8   7      273.10      286.38     28.82 o
  -6   8   7       35.45       30.04      4.85 o
  -4   8   7      556.63      618.13      7.44 o
  -2   8   7       34.43       32.31      3.16 o
   0   8   7     4828.50     5287.42    108.71 o
   2   8   7      772.56      802.68     13.91 o
   4   8   7       50.03       41.78      5.03 o
   6   8   7        6.81        8.03      3.84 o
   8   8   7        4.09        2.76      3.09 o
  -7   9   7        2.26        6.32      3.17 o
  -5   9   7      302.59      298.72     12.79 o
  -3   9   7       92.04      100.63      7.27 o
  -1   9   7        0.23        5.81      2.39 o
   1   9   7       11.83       19.03      2.97 o
   3   9   7       62.00       67.53      5.29 o
   5   9   7      631.10      673.53     52.87 o
   7   9   7      270.01      280.57     17.57 o
  -6  10   7      159.55      169.90     12.66 o
  -4  10   7        2.81        3.77      2.17 o
   0  10   7      243.44      227.84      9.43 o
   2  10   7        0.00        1.57      2.07 o
   4  10   7      175.82      188.80      7.95 o
   6  10   7      160.21      172.46      9.96 o
  -7  11   7        4.50       -0.47      7.54 o
  -5  11   7      347.34      343.47     12.15 o
  -3  11   7      557.89      585.75     12.79 o
  -1  11   7      596.40      808.54     92.63 o
   1  11   7      228.47      245.14      7.72 o
   3  11   7        2.34        1.67      3.60 o
   5  11   7      619.69      651.98     21.03 o
  -6  12   7      109.91       94.92     15.33 o
  -4  12   7       24.33       24.42      3.45 o
  -2  12   7      185.82      187.15     10.21 o
   0  12   7     1031.38     1135.38     22.09 o
   2  12   7      310.12      317.19      9.08 o
   4  12   7      681.97      653.20     19.52 o
   6  12   7       41.53       43.84      5.46 o
  -5  13   7      287.76      275.64     18.83 o
  -3  13   7       48.92       33.47      6.16 o
  -1  13   7       56.94       49.08      4.27 o
   1  13   7      321.36      319.69     10.68 o
   3  13   7        0.03        3.51      2.46 o
   5  13   7       54.43       57.47      7.26 o
  -4  14   7        1.77        5.84      3.02 o
  -2  14   7      307.55      346.30     45.28 o
   0  14   7       94.36      102.13     12.87 o
   2  14   7      106.02      105.80      9.75 o
   4  14   7        0.26        9.84      5.40 o
  -3  15   7      395.24      368.25     22.80 o
  -1  15   7      223.19      258.61     52.67 o
   1  15   7      104.26       86.36     13.69 o
   3  15   7        8.92        8.20      5.49 o
  -2  16   7      122.33      120.46     12.57 o
   0  16   7      246.25      211.84     17.09 o
   2  16   7       61.70       58.33      8.77 o
  -8   0   8      143.92      174.37     32.20 o
  -6   0   8       52.78       51.86     10.68 o
  -4   0   8     1694.13     2311.42     32.43 o
  -2   0   8      135.46      274.48     21.01 o
   2   0   8     9220.89    10123.52    523.46 o
   4   0   8      600.71      519.63     14.23 o
   6   0   8      763.81      642.35     21.34 o
   8   0   8      810.31      820.53     48.39 o
  -9   1   8      454.75      525.45     25.94 o
  -7   1   8      631.22      583.03     23.25 o
  -5   1   8       52.81       46.12      4.89 o
  -3   1   8       22.12       22.31      5.54 o
  -1   1   8     5140.32     4901.79     74.51 o
   1   1   8      251.04      283.28     13.03 o
   3   1   8     4360.46     4529.59     28.09 o
   5   1   8       13.08       14.01      2.05 o
   7   1   8       34.55       47.40      7.82 o
   9   1   8      155.83      145.04     14.58 o
  -8   2   8       12.27       10.85      7.68 o
  -6   2   8       57.34       60.16      5.51 o
  -4   2   8       76.41       71.15      9.50 o
  -2   2   8      106.55      129.87      3.58 o
   0   2   8      474.30      464.29      5.63 o
   2   2   8     2447.43     3044.03     78.45 o
   4   2   8        0.01        2.54      4.29 o
   6   2   8      259.86      245.65      7.82 o
   8   2   8       10.78       12.78      4.46 o
  -9   3   8       49.71       59.33      9.89 o
  -7   3   8     2352.88     2320.79    100.58 o
  -5   3   8      258.59      340.72     20.03 o
  -3   3   8      335.83      397.27      9.50 o
  -1   3   8       18.65       43.13      9.51 o
   1   3   8      984.99      925.64     11.27 o
   3   3   8     1984.03     2090.09     19.16 o
   5   3   8      846.36      784.36     13.52 o
   7   3   8       21.25       34.23      5.80 o
   9   3   8      637.72      743.23     31.65 o
  -8   4   8      422.34      460.99     17.05 o
  -6   4   8      187.94      178.34      8.22 o
  -4   4   8      126.39      227.91      8.39 o
  -2   4   8      130.08      167.47     11.43 o
   2   4   8     2687.72     2876.85     37.76 o
   4   4   8       90.78       81.64      4.43 o
   6   4   8      303.03      250.18     11.48 o
   8   4   8      412.47      422.92     14.85 o
  -9   5   8      689.42      832.60     49.51 o
  -7   5   8       12.71       10.87      5.49 o
  -5   5   8      869.73      822.17     14.74 o
  -3   5   8      699.80      709.90     16.93 o
  -1   5   8     2324.66     2409.98     17.65 o
   1   5   8      346.09      317.49     10.27 o
   3   5   8      636.41      749.43     10.86 o
   5   5   8     2950.01     2931.31     25.90 o
   7   5   8        0.15        2.56      3.57 o
  -8   6   8        3.00        5.33      6.30 o
  -6   6   8      130.06      152.07      6.93 o
  -4   6   8      185.37      193.11      4.97 o
  -2   6   8     4430.08     4743.78     45.74 o
   0   6   8      947.30      905.93     14.55 o
   2   6   8     2557.46     2630.05     49.14 o
   4   6   8       65.62       66.73      5.81 o
   6   6   8      518.93      531.46     12.10 o
   8   6   8      131.80      117.37      8.61 o
  -7   7   8     1826.26     1791.70     60.41 o
  -5   7   8       59.63      110.95     13.55 o
  -3   7   8      196.72      189.82      5.64 o
  -1   7   8     1176.74     1165.17     34.67 o
   1   7   8        7.62        1.76      2.33 o
   3   7   8       88.22      104.16      4.99 o
   5   7   8     1360.10     1333.44     38.84 o
   7   7   8       48.84       39.65      6.31 o
  -8   8   8      319.97      367.03     22.32 o
  -6   8   8      329.04      304.52      9.95 o
  -4   8   8      129.50      115.59      6.81 o
  -2   8   8        6.73        9.64      1.64 o
   0   8   8     2349.93     2697.17    166.31 o
   2   8   8       18.56       19.24      2.50 o
   4   8   8       65.68       68.46      6.49 o
   6   8   8        9.72        8.30      3.54 o
   8   8   8       49.77       52.62      8.92 o
  -7   9   8        1.10        3.76      3.54 o
  -5   9   8      510.29      463.91     12.40 o
  -3   9   8       75.27       71.50      6.72 o
  -1   9   8      348.85      339.57      6.84 o
   1   9   8      360.97      359.95     10.16 o
   3   9   8        6.24       20.53      2.87 o
   5   9   8     4660.66     4972.92    134.50 o
   7   9   8        5.39        6.67      5.90 o
  -6  10   8       20.50       40.01      7.36 o
  -4  10   8       82.73       86.01      6.56 o
  -2  10   8     9397.44     9743.01    154.41 o
   0  10   8      227.02      238.00     11.30 o
   2  10   8      238.31      237.08      7.79 o
   4  10   8      637.03      621.05     13.68 o
   6  10   8        0.03       -3.33      4.07 o
  -7  11   8      432.36      384.67     21.09 o
  -5  11   8        1.70        5.51      2.95 o
  -3  11   8      929.65     1004.84     19.66 o
  -1  11   8        0.79        5.49      3.32 o
   1  11   8       87.82       82.38      6.64 o
   3  11   8       70.83       77.64      8.85 o
   5  11   8     1798.10     1968.21     55.44 o
  -6  12   8      112.37       90.78     14.34 o
  -4  12   8       14.92       17.08      3.23 o
  -2  12   8       49.60       59.43      7.02 o
   0  12   8      106.53      115.49     11.00 o
   2  12   8       75.82       74.89      9.35 o
   4  12   8       30.59       36.78      6.14 o
   6  12   8        7.67        7.99      3.36 o
  -5  13   8       84.89       68.47     12.08 o
  -3  13   8      270.95      229.35     13.21 o
  -1  13   8      147.61      173.61     14.20 o
   1  13   8       11.44       13.11      4.78 o
   3  13   8        4.39        8.17      3.33 o
   5  13   8     1447.20     1562.48     69.71 o
  -4  14   8       48.61       45.14      8.13 o
  -2  14   8     4832.90     4639.94    187.36 o
   0  14   8       20.58       25.45      6.81 o
   2  14   8       12.02       10.38      5.35 o
   4  14   8      911.52      954.52     52.80 o
  -3  15   8      266.14      218.16     21.00 o
  -1  15   8      124.05      121.04     16.01 o
   1  15   8       25.43       18.74      4.63 o
   3  15   8       87.82       90.10     15.45 o
  -2  16   8      110.79       90.45     15.35 o
   0  16   8       48.05       49.72      5.69 o
  -9   1   9        0.97        7.73      4.00 o
  -7   1   9       58.79       74.92     12.19 o
  -5   1   9        1.69        3.94      1.84 o
  -3   1   9     7653.05     7936.73    154.17 o
  -1   1   9      883.80      818.52     11.18 o
   1   1   9     1000.33      968.15      9.76 o
   3   1   9      181.81      190.40      6.21 o
   5   1   9      616.39      581.06     11.55 o
   7   1   9      374.64      342.89     11.22 o
   9   1   9        5.57        9.10      7.76 o
  -8   2   9       69.19       53.61      8.63 o
  -6   2   9       30.66       33.83      3.69 o
  -4   2   9      196.57      259.39      7.27 o
  -2   2   9     1450.28     1370.86     12.13 o
   0   2   9      932.17      911.75      8.42 o
   2   2   9      744.89      742.83      6.84 o
   4   2   9      910.48      872.02      9.79 o
   6   2   9      479.68      398.71     18.17 o
   8   2   9     1412.63     1576.71     37.32 o
  -9   3   9       21.90       21.66      4.36 o
  -7   3   9      426.97      357.98     14.60 o
  -5   3   9     1185.30     1197.51     17.90 o
  -3   3   9     2619.96     2964.97     31.33 o
  -1   3   9     1698.49     1584.68     12.33 o
   1   3   9     1826.99     1938.96     13.06 o
   3   3   9     1493.09     1604.29     16.26 o
   5   3   9      184.28      191.89     10.80 o
   7   3   9        9.78        8.61      2.87 o
   9   3   9       84.50      142.47     24.33 o
  -8   4   9        4.47        5.91      4.18 o
  -6   4   9       59.71       35.75      7.99 o
  -4   4   9      393.96      447.87      7.93 o
  -2   4   9      582.47      621.79      9.77 o
   0   4   9     2657.43     2896.21     34.35 o
   2   4   9      626.40      642.08      6.93 o
   4   4   9       31.66       33.27      4.59 o
   6   4   9      289.23      267.40     10.36 o
   8   4   9       93.46       97.95      8.18 o
  -9   5   9        0.09        5.73      5.91 o
  -7   5   9      196.73      171.66     13.00 o
  -5   5   9      134.03      121.78     10.96 o
  -3   5   9     1173.73     1178.64     23.16 o
  -1   5   9      307.69      340.84     10.54 o
   1   5   9       24.65       24.57      2.78 o
   3   5   9      230.87      219.31      6.48 o
   5   5   9      330.15      317.26     10.20 o
   7   5   9      282.62      246.44     14.87 o
  -8   6   9      188.87      166.84     13.67 o
  -6   6   9        3.83        0.57      3.33 o
  -4   6   9       73.40       77.01      9.06 o
  -2   6   9        7.96       22.95      5.06 o
   0   6   9      274.17      264.63      8.80 o
   2   6   9     1211.96     1191.73     11.63 o
   4   6   9      152.40      157.89      8.00 o
   6   6   9       40.40       39.11      4.93 o
   8   6   9      452.74      509.93     27.18 o
  -7   7   9       50.52       39.11      9.97 o
  -5   7   9     1589.21     1576.55     37.67 o
  -3   7   9       48.01       38.56      5.15 o
  -1   7   9      107.16      142.84      6.41 o
   1   7   9     1064.44     1152.95     15.35 o
   3   7   9      150.01      160.46      7.72 o
   5   7   9      830.82      830.68     14.25 o
   7   7   9       11.11       12.68      6.51 o
  -8   8   9      316.34      308.88     21.76 o
  -6   8   9      115.56      109.45      8.32 o
  -4   8   9        0.33        0.73      5.11 o
  -2   8   9       45.36       43.09      2.46 o
   0   8   9      326.74      319.45     24.90 o
   2   8   9      648.70      673.90     11.33 o
   4   8   9       91.82       87.29      6.44 o
   6   8   9      322.13      318.82      9.65 o
  -7   9   9      198.87      177.29     11.23 o
  -5   9   9       77.60       81.08      9.43 o
  -3   9   9      133.87      125.79      8.22 o
  -1   9   9      176.03      200.46     10.68 o
   1   9   9      222.73      227.51      9.60 o
   3   9   9        2.97        6.36      2.83 o
   5   9   9      443.58      446.73     32.29 o
   7   9   9        1.77        1.91      5.43 o
  -6  10   9       17.12       17.25      4.60 o
  -4  10   9       18.58       18.74      3.24 o
  -2  10   9      773.05      858.94     45.98 o
   0  10   9       41.89       56.98      5.78 o
   2  10   9      143.32      172.34     11.44 o
   4  10   9        2.51        1.99      2.93 o
   6  10   9      135.71      125.70     14.99 o
  -7  11   9       22.88       18.39      4.05 o
  -5  11   9      331.04      326.56     15.64 o
  -3  11   9      185.34      223.13     10.68 o
  -1  11   9      265.13      240.23     13.53 o
   1  11   9      155.09      157.11      8.11 o
   3  11   9        2.26        2.19      2.72 o
   5  11   9      137.33      145.68     16.81 o
  -6  12   9       50.16       33.03      6.49 o
  -4  12   9      178.12      187.91     11.96 o
  -2  12   9      112.79      131.71      9.51 o
   0  12   9       50.22       45.67      5.70 o
   2  12   9      224.24      221.37      9.73 o
   4  12   9      168.29      179.74     17.93 o
   6  12   9       91.60       94.79      9.07 o
  -5  13   9       82.75       93.05      8.34 o
  -3  13   9      121.66      142.63     13.95 o
  -1  13   9       62.78       64.72      5.33 o
   1  13   9      236.37      247.10      8.99 o
   3  13   9      254.38      270.39     22.92 o
   5  13   9     1134.11     1168.44     57.21 o
  -4  14   9        4.56        2.12      3.37 o
  -2  14   9      755.98      614.05    180.26 o
   0  14   9       22.76       23.15      5.05 o
   2  14   9        6.44        5.69      3.14 o
   4  14   9       27.01       22.52      6.31 o
  -3  15   9       11.21        8.13      7.14 o
  -1  15   9        4.44        5.31      4.71 o
   1  15   9        0.54        4.34      3.67 o
   3  15   9        0.34        2.86      3.96 o
   0  16   9        0.06        2.40      2.89 o
  -8   0  10       15.56       27.52     10.39 o
  -6   0  10      184.09      154.57     10.21 o
  -4   0  10      243.80      338.46     12.16 o
  -2   0  10     7474.56     7848.27     95.21 o
   0   0  10     1604.04     1746.94     25.79 o
   2   0  10     6043.60     6203.91    121.24 o
   4   0  10       54.12       65.12      6.26 o
   6   0  10     1057.62      924.53     23.78 o
   8   0  10       28.64       47.04      7.44 o
  -9   1  10        9.12       14.10      6.76 o
  -7   1  10     1285.12     1195.34     37.87 o
  -5   1  10      218.98      185.04      5.75 o
  -1   1  10     2191.57     2268.63     52.12 o
   1   1  10      403.88      413.25      5.04 o
   3   1  10       73.35       80.14      3.79 o
   5   1  10       94.75       57.50      6.38 o
   7   1  10       25.55       22.52      5.07 o
   9   1  10      312.55      341.06     46.53 o
  -8   2  10        4.90        6.69      4.43 o
  -6   2  10       71.91       88.39      7.14 o
  -4   2  10        3.36        4.38      2.01 o
  -2   2  10       42.90       41.94      4.05 o
   0   2  10      507.22      476.60      6.04 o
   2   2  10      177.51      159.32      5.72 o
   4   2  10      125.35       99.10      6.62 o
   6   2  10      313.95      246.59     11.88 o
   8   2  10       19.21       22.46      7.05 o
  -9   3  10        0.88        2.57      3.82 o
  -7   3  10      940.04      859.61     28.70 o
  -5   3  10        0.26        4.20      3.48 o
  -3   3  10        7.20        2.80      2.00 o
  -1   3  10       20.21       83.08      6.30 o
   1   3  10      253.05      185.11      5.96 o
   3   3  10      213.75      199.51      7.01 o
   5   3  10       12.25       13.17      2.93 o
   7   3  10        1.45        3.20      3.02 o
  -8   4  10       22.79       17.04      6.45 o
  -6   4  10      324.07      289.89     10.16 o
  -4   4  10     1350.43     1498.18     24.96 o
  -2   4  10     1697.83     1680.13     18.52 o
   0   4  10        0.84        3.89      3.00 o
   2   4  10     1973.55     1913.90     18.83 o
   4   4  10      496.36      460.98      7.89 o
   6   4  10      935.85      854.84     21.04 o
   8   4  10       15.74       14.84      4.40 o
  -9   5  10       98.20      156.71     43.17 o
  -7   5  10      146.29      138.96     11.58 o
  -5   5  10      297.16      255.17      6.62 o
  -3   5  10     4856.30     5046.95     59.56 o
  -1   5  10     2088.84     2305.20     26.30 o
   1   5  10     2338.78     2315.09     22.26 o
   3   5  10      154.07      128.62      7.09 o
   5   5  10     1018.71      957.08     15.29 o
   7   5  10      186.97      170.65      8.47 o
  -8   6  10      132.15      154.40     12.88 o
  -6   6  10      231.15      234.48      7.17 o
  -4   6  10       21.37       25.35      3.59 o
  -2   6  10      912.87      900.92     16.01 o
   0   6  10     1803.21     1812.48     17.56 o
   2   6  10      952.31      941.63     10.53 o
   4   6  10      416.16      401.14      5.49 o
   6   6  10      764.32      710.12     15.53 o
   8   6  10       83.14       94.21     12.93 o
  -7   7  10      103.70      104.30     10.44 o
  -5   7  10      251.02      262.16     15.16 o
  -3   7  10      930.69      953.98     17.50 o
  -1   7  10      103.34      113.46      9.07 o
   1   7  10      257.97      240.46      6.90 o
   3   7  10      592.15      618.37      9.18 o
   5   7  10      196.02      197.14      6.96 o
   7   7  10        7.71        7.78      4.30 o
  -8   8  10        8.32       15.99      8.58 o
  -6   8  10      319.09      309.43     12.73 o
  -4   8  10     2258.32     2337.76     33.91 o
  -2   8  10       91.44       92.39      4.84 o
   0   8  10      983.05      974.61     21.27 o
   2   8  10       47.83       55.49      5.65 o
   4   8  10     1189.06     1243.98     16.49 o
   6   8  10      510.29      502.46     12.28 o
  -7   9  10       61.58       52.84      5.96 o
  -5   9  10      254.72      240.18      7.30 o
  -3   9  10     1720.19     1744.50     43.04 o
  -1   9  10      115.75      126.18      8.70 o
   1   9  10      880.88      915.28     10.87 o
   3   9  10     1352.03     1357.64     23.58 o
   5   9  10      467.14      464.57     15.09 o
   7   9  10      180.99      167.91     14.40 o
  -6  10  10       86.23       93.07      9.58 o
  -4  10  10       38.10       38.33      4.73 o
  -2  10  10     3366.50     3538.64     67.44 o
   0  10  10      738.96      729.86     12.13 o
   2  10  10      401.56      379.22      8.49 o
   4  10  10      263.42      261.66      9.90 o
   6  10  10      114.42      117.55      9.74 o
  -5  11  10      289.92      271.77     21.80 o
  -3  11  10      100.98      105.79      9.45 o
  -1  11  10      699.11      628.53     12.32 o
   1  11  10       37.79       35.65      8.83 o
   3  11  10      302.31      315.86     11.98 o
   5  11  10      526.57      526.09     15.26 o
  -6  12  10       22.42       15.60      4.79 o
  -4  12  10      684.52      645.29     33.65 o
  -2  12  10      448.31      479.19     13.85 o
   0  12  10      182.97      173.67      8.20 o
   2  12  10        0.24        4.54      2.71 o
   4  12  10       33.31       46.11      7.81 o
  -5  13  10      155.15      144.06     17.26 o
  -3  13  10      874.53      948.52     49.33 o
  -1  13  10       21.26       18.47      5.65 o
   1  13  10       20.19       28.92      4.22 o
   3  13  10      801.10      822.18     23.70 o
   5  13  10        4.06       11.34      5.24 o
  -4  14  10        2.25        3.07      3.83 o
  -2  14  10     2813.61     2717.55     98.00 o
   0  14  10      152.12      143.79     14.58 o
   2  14  10       49.61       39.45      4.54 o
   4  14  10       99.18       82.07     14.69 o
  -3  15  10       54.09       61.18     10.41 o
  -1  15  10      359.58      298.59     21.33 o
   1  15  10        6.25        5.60      4.86 o
   3  15  10      289.03      292.14     25.56 o
   0  16  10        3.46        5.01      3.53 o
  -9   1  11       42.78       43.49      6.67 o
  -7   1  11      159.37      127.76      7.24 o
  -5   1  11      569.73      560.70      8.85 o
  -3   1  11       42.84       44.44      5.33 o
  -1   1  11     5551.68     6071.43     97.93 o
   1   1  11      634.61      725.37      8.14 o
   3   1  11      829.65      790.10      8.78 o
   5   1  11     1290.68     1084.31     18.52 o
   7   1  11      244.09      218.22     20.59 o
  -8   2  11      195.11      153.24     18.34 o
  -6   2  11      242.48      270.83      7.01 o
  -4   2  11     1685.43     1819.39     19.15 o
  -2   2  11      379.11      394.29      7.42 o
   0   2  11       11.54       13.82      2.25 o
   2   2  11     3155.19     3489.52     28.98 o
   4   2  11     1268.14     1258.21     18.45 o
   6   2  11     1472.68     1256.10     25.00 o
   8   2  11     1070.07     1368.67     17.28 o
  -9   3  11      113.73      114.68     12.28 o
  -7   3  11        2.25        4.29      2.59 o
  -5   3  11       64.54       65.43      5.66 o
  -3   3  11     1006.12     1004.40     19.55 o
  -1   3  11      109.79      132.31      5.79 o
   1   3  11     1709.82     1878.74     16.98 o
   3   3  11      154.82      142.94      5.42 o
   5   3  11     1441.05     1260.35     18.58 o
   7   3  11      168.46      148.05     13.40 o
  -8   4  11      184.28      132.04     29.94 o
  -6   4  11      247.81      188.70     10.26 o
  -4   4  11      280.53      241.71     12.09 o
  -2   4  11      558.10      566.03     14.65 o
   0   4  11      128.08      183.85      9.24 o
   2   4  11     1155.69     1094.50     14.09 o
   4   4  11       83.99       91.11      7.77 o
   6   4  11      192.92      160.49      9.63 o
   8   4  11       60.04       80.52     13.61 o
  -7   5  11      242.87      207.48     10.10 o
  -5   5  11      412.36      402.85      8.26 o
  -3   5  11        9.27       18.31      5.89 o
  -1   5  11     3756.95     4342.31     51.04 o
   1   5  11       26.66       82.97     12.51 o
   3   5  11     2538.11     2459.59     45.85 o
   5   5  11       54.12       45.18      4.92 o
   7   5  11       47.40       48.44      8.12 o
  -8   6  11       50.06       30.48      7.07 o
  -6   6  11       17.83       12.20      2.53 o
  -4   6  11      488.34      546.41      9.47 o
  -2   6  11     1127.91     1183.29     16.44 o
   0   6  11       97.07       92.19      3.47 o
   2   6  11       52.47       84.34     11.75 o
   4   6  11      165.26      162.06      8.89 o
   6   6  11      235.46      210.78      8.73 o
   8   6  11      426.55      538.52     27.70 o
  -7   7  11       63.74       54.72      6.67 o
  -5   7  11      123.01      139.36     14.83 o
  -3   7  11       48.64       49.22      5.97 o
  -1   7  11      554.25      517.24      9.77 o
   1   7  11     1087.03     1099.30     16.16 o
   3   7  11        0.34        4.00      2.34 o
   5   7  11      387.00      377.54     10.22 o
   7   7  11       12.19       10.54      3.37 o
  -8   8  11       58.44       43.69      6.59 o
  -6   8  11      110.36       86.07      9.66 o
  -4   8  11      149.14      154.56     14.48 o
  -2   8  11      611.13      651.10     10.71 o
   0   8  11        1.16       27.07     19.24 o
   2   8  11      590.30      582.40     11.86 o
   4   8  11     1673.49     1720.45     26.60 o
   6   8  11       98.68       88.11      8.63 o
  -7   9  11        4.13        6.66      3.21 o
  -5   9  11      124.07      131.28     11.70 o
  -3   9  11      633.44      702.18     14.58 o
  -1   9  11      349.79      425.46      8.32 o
   1   9  11       16.89       37.20      7.68 o
   3   9  11     2125.25     2125.61     30.58 o
   5   9  11        7.69        7.62      3.56 o
   7   9  11       14.34       13.39      6.30 o
  -6  10  11        2.85        7.26      6.24 o
  -4  10  11       13.24       16.42      4.48 o
  -2  10  11       23.49       32.74      8.07 o
   0  10  11       11.18       12.63      3.10 o
   2  10  11      148.33      142.16      8.97 o
   4  10  11        0.08       11.69      4.11 o
   6  10  11        0.04        3.00      2.06 o
  -5  11  11      270.90      271.48     10.72 o
  -3  11  11      788.08      867.58     20.31 o
  -1  11  11       53.50       59.25      6.37 o
   1  11  11      180.93      185.73      8.16 o
   3  11  11      372.43      356.31     12.31 o
   5  11  11      179.37      179.31     16.50 o
  -6  12  11        2.21        4.38      3.24 o
  -4  12  11        3.93       17.31      6.89 o
  -2  12  11      400.26      426.55     13.40 o
   0  12  11       56.41       54.66      7.59 o
   2  12  11       88.84       97.47      7.68 o
   4  12  11     4653.14     4830.22    147.58 o
  -5  13  11       15.35       14.58      4.64 o
  -3  13  11      799.45      803.86     21.13 o
  -1  13  11       31.02       29.45      3.97 o
   1  13  11       36.02       26.43      8.05 o
   3  13  11      413.81      394.37     17.99 o
   5  13  11       80.87       71.62     13.16 o
  -4  14  11       44.63       36.08      5.42 o
  -2  14  11     1197.45     1220.71    116.95 o
   0  14  11        9.70        9.16      4.19 o
   2  14  11       42.92       39.19      5.63 o
   4  14  11        1.35       10.87      4.67 o
  -3  15  11      659.83      596.46     34.44 o
  -1  15  11        3.84        7.50      3.22 o
   1  15  11       10.25       11.34      5.95 o
  -8   0  12     2501.62     2576.06    142.65 o
  -6   0  12     1675.27     1579.10     37.17 o
  -4   0  12        4.13        6.18      5.96 o
  -2   0  12      577.06      662.10     13.25 o
   0   0  12      143.92      244.17     12.96 o
   2   0  12      545.85      486.05     15.09 o
   4   0  12      449.67      472.72     14.12 o
   6   0  12      263.31      169.90     12.15 o
   8   0  12      575.55      765.22     35.14 o
  -9   1  12       54.80       54.59     11.94 o
  -7   1  12       18.34       18.70      3.19 o
  -5   1  12        4.76        3.17      1.91 o
  -3   1  12       23.66       27.91      2.87 o
   1   1  12     1311.83     1381.32     10.62 o
   3   1  12      273.04      277.65      7.40 o
   5   1  12      304.04      277.46      4.23 o
   7   1  12       38.38       31.19      5.01 o
  -8   2  12       22.54       28.19      8.52 o
  -6   2  12      115.54      102.39      9.55 o
  -4   2  12       40.53       51.13      6.68 o
  -2   2  12      151.55      145.45      5.22 o
   0   2  12      674.93      705.35      8.57 o
   2   2  12     1136.35     1171.70     12.24 o
   4   2  12      264.70      222.37      8.03 o
   6   2  12       11.52       14.65      4.23 o
   8   2  12       87.69       90.03     12.38 o
  -9   3  12       11.71        9.51      3.97 o
  -7   3  12       18.83        9.90      2.86 o
  -5   3  12      389.65      455.41      9.68 o
  -3   3  12       69.52       68.11      6.74 o
  -1   3  12    10315.81    11181.61    409.95 o
   1   3  12      222.80      209.32      4.82 o
   3   3  12      135.44      137.21      5.00 o
   5   3  12       19.94       12.51      2.80 o
   7   3  12       37.76       38.12      5.59 o
  -8   4  12      823.52      800.50     22.44 o
  -6   4  12     1034.75      973.69     17.35 o
  -4   4  12      330.96      291.89     11.30 o
  -2   4  12      641.51      708.62      9.61 o
   0   4  12      428.10      611.64      8.93 o
   2   4  12      226.78      206.83      6.12 o
   4   4  12       14.58       17.59      2.60 o
   6   4  12       93.49       60.09      8.42 o
   8   4  12      142.75      146.05     11.18 o
  -7   5  12       30.21       33.86      6.02 o
  -5   5  12      127.77      147.00      9.27 o
  -3   5  12      431.78      388.70      7.88 o
  -1   5  12     1948.49     2196.90     44.46 o
   1   5  12     5710.57     5890.08     51.12 o
   3   5  12       61.89       57.02      7.03 o
   5   5  12      125.64      117.49      8.29 o
   7   5  12      283.92      256.33     12.57 o
  -8   6  12      156.42      165.37     14.71 o
  -6   6  12      585.93      532.29     14.80 o
  -4   6  12      229.40      241.53      6.56 o
  -2   6  12       93.03       94.70      9.56 o
   0   6  12     1404.90     1411.12     16.58 o
   2   6  12     1514.03     1551.22     24.71 o
   4   6  12     1452.03     1436.37     19.27 o
   6   6  12       70.80       71.14      6.07 o
   8   6  12      433.22      463.58     23.06 o
  -7   7  12       26.63       19.15      4.18 o
  -5   7  12      192.65      209.46      7.22 o
  -3   7  12     2318.37     2385.44     63.81 o
  -1   7  12      964.01      935.51     15.87 o
   1   7  12      739.58      687.83     10.80 o
   3   7  12      624.92      586.43      7.38 o
   5   7  12      169.02      149.97      7.88 o
   7   7  12       52.16       50.42      8.62 o
  -8   8  12        3.38       10.37      3.83 o
  -6   8  12      149.12      141.81      9.45 o
  -4   8  12     1078.04     1123.47     25.55 o
  -2   8  12      782.85      803.34     19.21 o
   0   8  12      222.53      241.15      6.65 o
   2   8  12       55.44       58.71      5.39 o
   4   8  12      732.21      767.63     18.50 o
   6   8  12        0.24        1.90      2.53 o
  -7   9  12        6.43        4.17      3.43 o
  -5   9  12       65.48       68.14      8.95 o
  -3   9  12      223.49      222.53     13.54 o
  -1   9  12        0.76        4.19      3.41 o
   1   9  12     3044.52     3027.17     49.44 o
   3   9  12        7.89       19.93      4.33 o
   5   9  12      163.97      173.54     12.28 o
   7   9  12      176.99      169.34     19.95 o
  -6  10  12      513.68      497.28     17.72 o
  -4  10  12      415.29      439.08     14.05 o
  -2  10  12     2081.03     2230.64     33.74 o
   0  10  12      333.92      353.05      9.79 o
   2  10  12       31.96       27.99      5.04 o
   4  10  12     1516.00     1581.61     39.94 o
   6  10  12      109.35      107.62     14.75 o
  -5  11  12        3.82        8.51      5.28 o
  -3  11  12     2287.89     2372.32     45.79 o
  -1  11  12        5.29       12.04      4.07 o
   1  11  12      595.32      560.38     12.93 o
   3  11  12      992.41     1023.30     26.74 o
   5  11  12        1.32        5.74      2.91 o
  -6  12  12        2.12        1.17      3.78 o
  -4  12  12      242.43      228.89     11.60 o
  -2  12  12      266.87      258.04     20.57 o
   0  12  12       31.22       37.91      5.24 o
   2  12  12       11.50       10.25      3.69 o
   4  12  12      103.56      126.41     21.09 o
  -5  13  12       44.20       48.76      7.59 o
  -3  13  12      142.37      102.41     17.40 o
  -1  13  12        1.60        2.86      3.30 o
   1  13  12      519.05      489.88     15.80 o
   3  13  12      316.97      318.24     13.82 o
  -4  14  12      195.10      190.01     17.15 o
  -2  14  12     1122.57     1059.35     37.09 o
   0  14  12        0.02        4.21      3.28 o
   2  14  12        3.27        3.38      3.08 o
  -1  15  12        2.09        3.26      3.28 o
   1  15  12      390.02      441.38     34.17 o
  -9   1  13       10.75        9.68      4.08 o
  -7   1  13      211.20      210.86      9.18 o
  -5   1  13       10.44        8.16      3.01 o
  -3   1  13     1094.15     1077.61     14.71 o
  -1   1  13     1446.87     1640.56     41.83 o
   1   1  13     1207.07     1219.99     14.08 o
   3   1  13      858.48      749.67      8.77 o
   5   1  13      103.50      108.33      5.78 o
   7   1  13       72.29       79.22      8.66 o
  -8   2  13      357.20      312.42     14.18 o
  -6   2  13     1655.65     1568.01     22.14 o
  -4   2  13        2.63       10.10      2.63 o
  -2   2  13      414.55      467.41     13.72 o
   0   2  13      983.75      886.74     14.58 o
   2   2  13       15.90       14.08      2.01 o
   4   2  13     3058.15     2875.02     36.02 o
   6   2  13       13.19        9.13      3.39 o
   8   2  13       74.87       79.72     10.25 o
  -9   3  13       31.69       41.69      6.77 o
  -7   3  13       20.89       34.90      4.87 o
  -5   3  13        0.09        2.87      2.44 o
  -3   3  13     5168.14     5028.87     53.03 o
   1   3  13       11.57       14.44      1.57 o
   3   3  13      677.54      682.39     10.87 o
   5   3  13      151.65      128.12      8.47 o
   7   3  13      168.13      146.31     15.25 o
  -8   4  13      267.33      288.84     24.75 o
  -6   4  13        1.77        4.53      4.42 o
  -4   4  13     3933.89     4288.77     54.35 o
  -2   4  13        7.67        7.26      2.00 o
   0   4  13      144.50      181.59      6.26 o
   2   4  13        0.16        2.29      1.22 o
   4   4  13      346.07      342.84      5.71 o
   6   4  13       82.20       81.53     10.00 o
   8   4  13       80.11       81.83     13.75 o
  -7   5  13      178.04      155.31      8.01 o
  -5   5  13      164.67      199.11     18.01 o
  -3   5  13       37.18       40.98      5.92 o
  -1   5  13        4.55        5.78      1.25 o
   1   5  13      398.63      391.55      6.04 o
   3   5  13     2148.27     2181.94     39.13 o
   5   5  13       21.33       20.22      2.85 o
   7   5  13        6.99       11.97      4.33 o
  -8   6  13      154.50      122.28     22.70 o
  -6   6  13      382.25      352.90     13.43 o
  -4   6  13      179.08      176.58     12.04 o
  -2   6  13     2302.38     2381.55     37.73 o
   0   6  13       80.42       74.01      5.66 o
   2   6  13     2077.88     2165.41     33.95 o
   4   6  13      298.45      278.06      6.10 o
   6   6  13      102.73      101.43      8.63 o
  -7   7  13        0.14        5.20      4.39 o
  -5   7  13      132.00      140.54      8.71 o
  -3   7  13     4354.63     4513.13    176.21 o
  -1   7  13      606.10      632.77     11.54 o
   1   7  13       60.44       42.48      7.73 o
   3   7  13     1272.23     1277.93     22.44 o
   5   7  13        2.42        2.33      2.10 o
   7   7  13      158.68      142.77     11.43 o
  -6   8  13       98.95       84.73      7.14 o
  -4   8  13     1641.96     1753.42     27.73 o
  -2   8  13       17.57       14.71      2.73 o
   0   8  13        0.54        2.89      2.00 o
   2   8  13        0.06        1.28      2.16 o
   4   8  13      893.17      927.33     19.46 o
   6   8  13      137.06      132.49     11.13 o
  -7   9  13        0.11        5.36      3.26 o
  -5   9  13      199.31      183.68      8.51 o
  -3   9  13      555.96      602.31     13.48 o
  -1   9  13        6.55        8.47      2.54 o
   1   9  13      112.26      127.73     14.87 o
   3   9  13       83.30       94.20      7.63 o
   5   9  13       11.07       11.67      3.36 o
  -6  10  13       10.72       22.50      6.98 o
  -4  10  13      294.63      286.98     18.68 o
  -2  10  13      944.50      960.53     21.92 o
   0  10  13       61.55       62.55      8.06 o
   2  10  13     1424.37     1444.52     27.27 o
   4  10  13      266.23      245.98     20.32 o
   6  10  13      128.30      129.60     11.96 o
  -5  11  13       32.54       24.15      5.21 o
  -3  11  13      828.39      857.27     27.51 o
  -1  11  13       23.54       30.18      4.41 o
   1  11  13        0.45        6.12      3.87 o
   3  11  13      172.26      192.46      7.77 o
   5  11  13       99.31       86.02     16.42 o
  -4  12  13        3.06        6.36      4.73 o
  -2  12  13      222.22      194.36     10.60 o
   0  12  13        6.95        5.03      3.52 o
   2  12  13        3.03        3.26      2.84 o
   4  12  13      904.83      989.41     36.82 o
  -5  13  13        0.13        4.57      3.74 o
  -3  13  13     1392.92     1404.22     49.63 o
  -1  13  13      108.03      110.90      9.87 o
   1  13  13      156.98      135.74     14.21 o
   3  13  13      115.70      116.29     16.46 o
  -4  14  13       30.72       44.34     11.40 o
  -2  14  13        5.08        6.82      4.80 o
   0  14  13      157.27      160.02      9.65 o
   2  14  13       56.57       36.45      7.53 o
  -1  15  13       10.74       10.42      5.95 o
   1  15  13        6.12        9.90      5.06 o
  -8   0  14      488.53      429.41     19.75 o
  -6   0  14      294.68      296.98      9.81 o
  -4   0  14     3325.55     3295.64    108.31 o
  -2   0  14      605.17      528.12     16.87 o
   0   0  14     1825.74     2300.80     87.31 o
   2   0  14       82.10       62.61      5.06 o
   4   0  14       17.02       18.87      3.73 o
   6   0  14       54.53       61.81     13.29 o
   8   0  14      350.13      397.03     28.32 o
  -9   1  14      109.87      121.97     13.47 o
  -7   1  14      168.65      131.18      9.06 o
  -5   1  14      190.75      190.62      9.61 o
  -3   1  14     1420.46     1389.00     14.73 o
  -1   1  14      132.49       37.21     66.12 o
   1   1  14       22.39       24.59      3.74 o
   3   1  14      523.48      436.05      7.46 o
   5   1  14      120.86      120.13      9.99 o
   7   1  14      522.16      506.29     18.08 o
  -8   2  14       44.23       40.01      5.51 o
  -6   2  14        0.31        2.65      3.93 o
  -4   2  14      372.91      367.03      9.87 o
  -2   2  14       55.84       33.60      6.12 o
   0   2  14      380.63      391.42     11.38 o
   2   2  14      637.75      553.41     13.63 o
   4   2  14      124.74       97.89      7.74 o
   6   2  14      149.60      124.69     14.86 o
   8   2  14        5.15        6.42      3.74 o
  -7   3  14       61.95       66.72      6.39 o
  -5   3  14        3.20        7.55      3.50 o
  -3   3  14     1115.88     1097.28     22.20 o
  -1   3  14     2433.38     2718.66     36.14 o
   1   3  14      252.97      278.71      7.55 o
   3   3  14      138.24      107.10      4.76 o
   5   3  14       44.65       66.84      8.48 o
   7   3  14       62.81       53.79      7.45 o
  -8   4  14      511.19      522.13     23.74 o
  -6   4  14       56.45       62.19      6.41 o
  -4   4  14      345.37      333.64     15.14 o
  -2   4  14      290.12      273.56      7.76 o
   0   4  14      774.03      871.62      9.55 o
   2   4  14      221.26      193.99      4.00 o
   4   4  14      234.49      228.29      5.32 o
   6   4  14        9.70        7.56      3.52 o
   8   4  14      216.47      271.54     23.47 o
  -7   5  14       44.59       34.07      4.86 o
  -5   5  14      400.67      404.64     16.46 o
  -3   5  14     1764.02     1733.96     22.87 o
  -1   5  14      272.96      321.57      6.23 o
   1   5  14       53.20       51.37      3.58 o
   3   5  14      100.87      112.39     11.82 o
   5   5  14      276.71      251.82      9.13 o
   7   5  14      905.77      992.91     36.80 o
  -8   6  14       80.86       60.36     14.73 o
  -6   6  14       58.45       57.54      6.59 o
  -4   6  14     1624.98     1975.12    253.29 o
  -2   6  14       37.18       33.62      4.40 o
   0   6  14      913.06      957.43     14.80 o
   2   6  14      699.21      652.11     13.78 o
   4   6  14      480.79      469.62      8.25 o
   6   6  14      333.45      302.18      9.59 o
  -7   7  14       18.56       28.43      4.17 o
  -5   7  14      141.52      152.14      8.80 o
  -3   7  14      423.15      414.58     19.27 o
  -1   7  14     1056.30     1143.79     17.02 o
   1   7  14      824.41      787.54     12.28 o
   3   7  14        3.14        1.04      2.23 o
   5   7  14       66.22       64.97      8.00 o
   7   7  14       14.61       12.40      8.19 o
  -6   8  14        3.20        4.72      2.80 o
  -4   8  14      922.94      949.21     25.77 o
  -2   8  14      105.56      112.53      9.04 o
   0   8  14      198.38      193.93      8.95 o
   2   8  14      432.94      399.61     12.04 o
   4   8  14      881.78      910.75     19.03 o
   6   8  14        5.17        4.52      5.21 o
  -7   9  14       18.21       24.22      4.81 o
  -5   9  14        4.62        6.97      2.92 o
  -3   9  14     1329.93     1375.89     28.16 o
  -1   9  14       37.20       31.05      4.70 o
   1   9  14      240.41      241.09     11.10 o
   3   9  14     1751.27     1814.69     36.32 o
   5   9  14      169.89      154.92     23.81 o
  -6  10  14      272.91      310.79     14.87 o
  -4  10  14      905.84      986.14     28.38 o
  -2  10  14        0.71        7.57      3.54 o
   0  10  14      134.32      150.40      8.04 o
   2  10  14        8.43       18.70      4.58 o
   4  10  14      209.07      219.22     12.32 o
   6  10  14       15.25       10.17      5.09 o
  -5  11  14      389.92      382.91     15.19 o
  -3  11  14        6.21        9.85      4.99 o
  -1  11  14       16.04       11.12      3.15 o
   1  11  14      425.89      400.12     10.17 o
   3  11  14        1.99        9.80      4.35 o
   5  11  14       24.30       16.44      4.01 o
  -4  12  14      498.16      497.21     18.04 o
  -2  12  14       48.19       54.90      5.67 o
   0  12  14        0.09        4.83      2.90 o
   2  12  14      400.69      374.14     14.25 o
   4  12  14      122.52      125.41     18.79 o
  -3  13  14      158.14      138.11     22.89 o
  -1  13  14        0.16        3.92      3.12 o
   1  13  14      316.06      311.16     12.56 o
   3  13  14     1022.27     1027.60     42.12 o
  -2  14  14        0.15        6.91      4.25 o
   0  14  14        0.10        2.49      2.45 o
   2  14  14      160.28      152.91     13.65 o
  -1  15  14       18.27       18.04      5.51 o
   1  15  14       42.56       34.34      7.82 o
  -7   1  15      499.41      462.94     19.27 o
  -5   1  15     1867.82     1912.41     31.20 o
  -3   1  15        0.95        5.19      2.74 o
  -1   1  15     1824.45     2025.26     18.43 o
   1   1  15      386.51      398.63     10.26 o
   3   1  15      859.76      810.80     20.23 o
   5   1  15     1943.48     1570.22     19.09 o
   7   1  15        0.30        1.40      2.21 o
  -8   2  15        0.80        5.51      3.23 o
  -6   2  15      544.54      507.74     11.44 o
  -4   2  15     3861.43     4070.95     52.26 o
  -2   2  15     4343.69     5031.36     74.16 o
   0   2  15     4434.96     4697.12     53.97 o
   2   2  15     4514.73     4129.59     70.08 o
   4   2  15     1556.75     1405.44      9.21 o
   6   2  15      184.79      132.69     12.88 o
   8   2  15        2.04        4.45      3.47 o
  -7   3  15      406.21      380.55     14.18 o
  -5   3  15      419.96      390.17     10.15 o
  -3   3  15      646.41      637.02     10.67 o
  -1   3  15      817.51      852.29     18.78 o
   1   3  15        1.17        0.70      1.92 o
   3   3  15     1974.82     1907.42     24.77 o
   5   3  15      965.49      818.07     15.23 o
   7   3  15       74.70       52.33      7.94 o
  -8   4  15      135.84      105.60     12.15 o
  -6   4  15        0.79        2.47      2.15 o
  -4   4  15      573.84      562.31     10.29 o
  -2   4  15        0.93        7.06      2.18 o
   0   4  15       86.95       95.53      3.65 o
   2   4  15     1072.89     1004.21     14.28 o
   4   4  15      559.45      536.30      9.21 o
   6   4  15       35.55       32.08      5.34 o
  -7   5  15       28.91       10.56      3.87 o
  -5   5  15     1054.16     1114.13     21.62 o
  -3   5  15      929.13      978.15     17.56 o
  -1   5  15       81.56       90.31      3.19 o
   1   5  15     1022.43     1061.61     14.69 o
   3   5  15     1067.44     1057.80     23.20 o
   5   5  15      712.49      645.12     13.72 o
   7   5  15       51.03       52.14      7.90 o
  -8   6  15      100.52       87.12     15.99 o
  -6   6  15      411.01      449.45     14.04 o
  -4   6  15     2503.52     2652.13    123.49 o
  -2   6  15      713.52      744.16     13.50 o
   0   6  15      401.78      413.49      7.26 o
   2   6  15     1145.33     1135.60     13.44 o
   4   6  15     1512.14     1526.37     24.03 o
   6   6  15        6.85        4.74      4.08 o
  -7   7  15       44.41       35.31      3.92 o
  -5   7  15       20.43       22.29      3.84 o
  -3   7  15       22.64       20.69      4.24 o
  -1   7  15        0.08        5.88      1.62 o
   1   7  15      220.47      206.22      9.91 o
   3   7  15      548.14      518.94      8.97 o
   5   7  15       98.12       94.52      9.40 o
   7   7  15      221.39      233.73     26.07 o
  -6   8  15       19.68       17.40      3.38 o
  -4   8  15      250.91      257.44     13.54 o
  -2   8  15       20.94       26.59      4.05 o
   0   8  15      363.63      360.53     10.96 o
   2   8  15     1410.41     1376.43     19.29 o
   4   8  15        2.45        5.84      4.58 o
   6   8  15       63.06       58.38      7.76 o
  -7   9  15      102.35      115.15     11.57 o
  -5   9  15       19.39       22.24      4.67 o
  -3   9  15      627.64      670.42     19.49 o
  -1   9  15      215.77      213.98      9.29 o
   1   9  15      322.67      289.51      6.33 o
   3   9  15     3003.90     3051.81     73.17 o
   5   9  15        1.47        1.93      3.08 o
  -6  10  15       33.73       28.27      3.99 o
  -4  10  15      501.44      475.53     15.71 o
  -2  10  15       39.40       41.03      5.66 o
   0  10  15       62.91       53.80      6.50 o
   2  10  15      121.94      141.34     11.74 o
   4  10  15      831.34      871.97     29.30 o
   6  10  15        9.89        7.59      4.39 o
  -5  11  15       93.54       77.62      6.53 o
  -3  11  15      179.13      164.64     16.53 o
  -1  11  15       48.43       48.23      5.48 o
   1  11  15      281.56      290.46     10.16 o
   3  11  15      361.83      377.85     13.34 o
   5  11  15       43.53       40.42      8.44 o
  -4  12  15        6.74        8.69      4.37 o
  -2  12  15       28.64       32.81      6.61 o
   0  12  15      641.30      644.74     19.78 o
   2  12  15      576.02      574.76     18.41 o
   4  12  15      498.49      511.33     29.11 o
  -3  13  15       70.81       60.09     10.86 o
  -1  13  15      200.39      194.06     13.49 o
   1  13  15        8.68       14.60      5.63 o
   3  13  15      925.33      937.06     52.43 o
  -2  14  15       76.43       72.48      8.13 o
   0  14  15       62.96       64.70      8.23 o
   2  14  15        7.48       15.43      5.86 o
  -8   0  16       49.83       28.02      8.42 o
  -6   0  16       97.15      117.19      8.20 o
  -4   0  16     1284.71     1328.85     25.94 o
  -2   0  16      749.54      805.31     23.90 o
   0   0  16        4.46        4.96      3.45 o
   2   0  16     2674.34     2570.31     50.39 o
   4   0  16        2.35        4.39      3.75 o
   6   0  16        2.31        7.93      5.13 o
   8   0  16      380.97      457.78     39.52 o
  -7   1  16        6.18        3.35      3.89 o
  -5   1  16      730.80      763.51     27.07 o
  -3   1  16     1892.91     1909.53     28.64 o
  -1   1  16      246.72      184.29      6.87 o
   1   1  16      656.41      618.95      7.46 o
   3   1  16     5440.87     5164.63     74.43 o
   5   1  16        5.14        3.12      2.38 o
   7   1  16        7.61        6.16      4.18 o
  -8   2  16        6.34        7.34      3.19 o
  -6   2  16        0.79        0.83      1.99 o
  -4   2  16      183.89      177.92     11.95 o
  -2   2  16     1061.56     1114.33     14.65 o
   0   2  16       10.40       17.89      6.26 o
   2   2  16      135.21      128.99      4.50 o
   4   2  16       20.66       22.51      2.84 o
   6   2  16       44.89       41.68      5.74 o
   8   2  16        1.87        2.72      5.72 o
  -7   3  16       58.21       63.91      8.03 o
  -5   3  16      637.48      694.88     12.91 o
  -3   3  16        0.27        9.75      4.96 o
  -1   3  16       58.06       50.34      2.27 o
   1   3  16      330.96      306.26      6.54 o
   3   3  16      721.73      687.68      6.47 o
   5   3  16      634.48      553.06     12.60 o
   7   3  16      277.29      311.34     16.47 o
  -8   4  16        5.50        5.47      3.36 o
  -6   4  16       46.66       50.20      4.06 o
  -4   4  16     1437.83     1389.03     26.08 o
  -2   4  16      373.28      351.76      7.06 o
   0   4  16        2.25        1.28      1.76 o
   2   4  16     1904.69     1881.97     24.73 o
   4   4  16      371.92      325.86      6.37 o
   6   4  16       17.32       10.61      2.90 o
  -7   5  16      169.69      186.72     10.00 o
  -5   5  16       21.11       22.08      4.15 o
  -3   5  16     1224.92     1207.91     12.06 o
  -1   5  16      229.05      218.75      7.00 o
   1   5  16        7.00        7.91      2.21 o
   3   5  16     8690.85     8992.30    120.63 o
   5   5  16      273.98      259.55      9.61 o
   7   5  16       89.57      112.36     12.48 o
  -8   6  16       47.23       50.99     11.65 o
  -6   6  16       24.10       28.23      3.69 o
  -4   6  16      279.08      263.24     12.47 o
  -2   6  16     2042.50     2186.28     23.52 o
   0   6  16       66.24       63.46      4.46 o
   2   6  16      105.22      121.39      5.74 o
   4   6  16       24.07       27.57      4.30 o
   6   6  16      183.68      172.41      7.77 o
  -7   7  16       38.71       38.08      7.56 o
  -5   7  16      141.38      159.15      9.47 o
  -3   7  16     1193.62     1253.18     17.78 o
  -1   7  16        9.03        7.38      2.31 o
   1   7  16       19.85       20.65      3.40 o
   3   7  16      137.32      147.75      7.54 o
   5   7  16      407.69      408.29     14.69 o
   7   7  16      256.86      284.34     20.61 o
  -6   8  16        3.52        4.04      3.72 o
  -4   8  16      760.73      775.17     22.06 o
  -2   8  16       31.75       34.41      4.85 o
   0   8  16       16.40        9.53      3.39 o
   2   8  16      661.96      661.31     20.41 o
   4   8  16      956.88      955.39     32.67 o
   6   8  16       68.74       63.16     10.01 o
  -7   9  16       91.32       79.00     13.09 o
  -5   9  16      138.02      123.62     12.81 o
  -3   9  16       84.08       77.64      8.37 o
  -1   9  16       44.28       48.84      6.51 o
   1   9  16      393.56      394.62     11.91 o
   3   9  16     2497.80     2575.70     59.51 o
   5   9  16      118.10      120.90     10.25 o
  -6  10  16      190.27      206.01     14.27 o
  -4  10  16        1.32        3.99      3.74 o
  -2  10  16       97.57       87.18      9.08 o
   0  10  16      137.34      123.64      8.66 o
   2  10  16      100.10      108.12     15.27 o
   4  10  16       13.88       16.27      6.98 o
  -5  11  16       57.63       55.60      7.50 o
  -3  11  16      366.38      357.74     15.18 o
  -1  11  16      103.78       91.79     11.52 o
   1  11  16       52.20       54.28      7.06 o
   3  11  16       20.69       18.82      5.33 o
   5  11  16       16.77       17.40      4.31 o
  -4  12  16       79.61       67.59      9.18 o
  -2  12  16        2.25        4.62      2.64 o
   0  12  16       20.04       51.65     13.35 o
   2  12  16       45.85       53.92      8.44 o
   4  12  16       43.03       31.51      5.92 o
  -3  13  16        6.80       15.94      4.71 o
  -1  13  16       13.98       13.83      3.64 o
   1  13  16      217.13      205.71     13.72 o
   3  13  16       31.32       29.93      9.45 o
  -2  14  16        9.55       11.14      3.13 o
   0  14  16      135.70      115.00     10.86 o
   2  14  16       80.83       72.97      8.99 o
  -7   1  17      307.33      263.81     13.29 o
  -5   1  17      458.04      431.46     13.18 o
  -3   1  17     1530.92     1547.60     20.50 o
  -1   1  17      833.64      870.86      9.09 o
   1   1  17      117.60      103.02      4.18 o
   3   1  17      456.75      434.81      7.25 o
   5   1  17       32.62       30.90      4.07 o
   7   1  17       39.82       42.22     10.22 o
  -8   2  17       64.54       43.81      8.87 o
  -6   2  17       26.66       26.65      3.36 o
  -4   2  17      957.66      934.89      8.62 o
  -2   2  17      348.43      387.52      6.84 o
   0   2  17     4417.06     4454.96     47.00 o
   2   2  17     2401.92     2287.84     32.06 o
   4   2  17        0.78        3.14      1.52 o
   6   2  17      696.91      633.11     19.50 o
  -7   3  17      664.75      641.41     23.02 o
  -5   3  17       48.51       56.92      6.80 o
  -3   3  17     3955.30     4155.62     57.67 o
  -1   3  17      440.91      553.58     10.40 o
   1   3  17      616.68      600.73     12.21 o
   3   3  17        0.04        5.19      2.27 o
   5   3  17       97.22       96.05      8.10 o
   7   3  17        0.00        4.42      4.32 o
  -8   4  17        0.09        3.90      3.00 o
  -6   4  17        0.05        4.93      2.72 o
  -4   4  17     1071.03     1099.96     35.22 o
  -2   4  17      114.39      111.25      6.24 o
   0   4  17      195.63      166.31      5.76 o
   2   4  17      954.58      934.21      8.71 o
   4   4  17       90.29       89.28      5.32 o
   6   4  17       11.85       10.71      5.12 o
  -7   5  17       28.68       22.04      4.85 o
  -5   5  17       94.16       98.05      7.71 o
  -3   5  17      211.27      201.49      9.92 o
  -1   5  17       55.69       35.59      5.09 o
   1   5  17        0.04       -0.13      2.49 o
   3   5  17      527.08      527.96     17.63 o
   5   5  17       97.06       72.01      5.33 o
   7   5  17        2.65        5.98      5.08 o
  -6   6  17       13.33       15.71      3.42 o
  -4   6  17      234.61      238.30      8.48 o
  -2   6  17     2266.04     2434.30     23.70 o
   0   6  17      667.44      651.60      8.17 o
   2   6  17      203.08      216.15      8.35 o
   4   6  17       28.09       28.99      4.42 o
   6   6  17      106.24       86.68      9.08 o
  -7   7  17      528.73      591.53     21.90 o
  -5   7  17      224.86      232.65     14.68 o
  -3   7  17     1920.71     1974.04     27.34 o
  -1   7  17       32.60       20.77      5.29 o
   1   7  17      149.67      178.99      7.73 o
   3   7  17        2.90        2.87      2.64 o
   5   7  17        0.39        3.57      3.45 o
  -6   8  17       26.98       26.59      3.73 o
  -4   8  17      402.82      447.39     45.09 o
  -2   8  17      137.67      138.31      7.48 o
   0   8  17      652.49      622.56     12.45 o
   2   8  17      886.58      940.91     25.02 o
   4   8  17       14.28       16.76      6.46 o
   6   8  17       31.24       19.84      7.05 o
  -5   9  17       21.68       20.83      4.00 o
  -3   9  17       27.32       28.93      4.93 o
  -1   9  17       88.86       78.85      8.47 o
   1   9  17      120.99      133.83      7.45 o
   3   9  17       51.76       58.89      7.37 o
   5   9  17      204.16      191.56     16.41 o
  -6  10  17       28.08       28.03      4.53 o
  -4  10  17       44.31       41.57      5.79 o
  -2  10  17     1652.83     1740.08     53.02 o
   0  10  17        0.96        4.77      4.19 o
   2  10  17      782.14      791.33     27.20 o
   4  10  17       27.08       22.62      4.58 o
  -5  11  17      158.10      144.80     15.55 o
  -3  11  17       70.44       49.26      9.81 o
  -1  11  17      236.76      226.59     15.24 o
   1  11  17       27.30       26.37      6.81 o
   3  11  17       65.55       68.73      9.18 o
  -4  12  17       36.19       28.93      4.63 o
  -2  12  17       34.09       38.27      5.45 o
   0  12  17      625.32      634.95     22.18 o
   2  12  17      244.41      273.42     12.32 o
   4  12  17      201.00      200.03     17.17 o
  -3  13  17       22.81       27.25      6.58 o
  -1  13  17      237.00      223.53     11.21 o
   1  13  17      250.70      231.16     14.01 o
   3  13  17       60.88       65.01      7.36 o
  -2  14  17      103.10       80.71     14.49 o
   0  14  17       20.16       17.23      4.18 o
  -8   0  18       18.79       24.19      7.69 o
  -6   0  18       18.82        9.75      3.43 o
  -4   0  18    11631.42    12998.45    343.89 o
  -2   0  18      326.02      328.16      8.49 o
   0   0  18      606.70      651.91     19.83 o
   2   0  18     2108.36     2024.51     36.15 o
   4   0  18       21.61        5.41      2.30 o
   6   0  18        9.10        5.10      7.43 o
  -7   1  18      453.25      423.41     13.10 o
  -5   1  18     1660.03     1720.43     31.29 o
  -3   1  18      628.04      581.59      9.82 o
  -1   1  18       92.80      118.22      3.83 o
   1   1  18      309.00      315.45      8.64 o
   3   1  18     1768.23     1769.43     33.93 o
   5   1  18      711.03      623.65     19.73 o
   7   1  18       10.70       11.30      5.88 o
  -8   2  18      126.09      127.93     14.05 o
  -6   2  18       16.29       14.54      4.13 o
  -4   2  18      234.94      227.76      8.67 o
  -2   2  18       13.59       10.73      2.05 o
   0   2  18       47.21       44.39      6.14 o
   2   2  18     2035.09     2028.83     32.64 o
   4   2  18       71.67       74.24      8.17 o
   6   2  18        0.02       -1.53      5.85 o
  -7   3  18      132.63      158.30     11.11 o
  -5   3  18     4254.13     4565.55     79.31 o
  -3   3  18      689.02      680.69      9.46 o
  -1   3  18      231.45      187.17      7.83 o
   1   3  18      285.94      280.99     13.17 o
   3   3  18       25.62       21.89      3.52 o
   5   3  18      302.90      278.30      9.32 o
   7   3  18        2.09        3.21      3.24 o
  -8   4  18       49.40       50.87      6.90 o
  -6   4  18        0.20        4.81      2.91 o
  -4   4  18     4818.82     5196.87     74.11 o
  -2   4  18       64.97       61.81      6.54 o
   0   4  18      666.37      593.00      9.97 o
   2   4  18     1091.07     1114.41     12.24 o
   4   4  18       35.72       27.41      3.49 o
   6   4  18       15.37       10.42      5.33 o
  -7   5  18      481.87      485.33     17.39 o
  -5   5  18       47.03       54.53      6.52 o
  -3   5  18      196.43      181.19      6.15 o
  -1   5  18      262.79      268.00      5.96 o
   1   5  18       22.81       28.38      4.46 o
   3   5  18     1379.22     1412.71     19.46 o
   5   5  18      264.37      253.92     10.23 o
   7   5  18        2.35        5.96      5.02 o
  -6   6  18      161.52      185.70     13.89 o
  -4   6  18      903.20      928.78     20.68 o
  -2   6  18        5.68       10.84      3.11 o
   0   6  18       26.03       20.42      3.02 o
   2   6  18     4323.88     4456.22     81.90 o
   4   6  18      196.58      208.04      7.16 o
   6   6  18       12.22       13.31      3.97 o
  -7   7  18       10.25       17.37      5.51 o
  -5   7  18     1201.82     1268.63     28.08 o
  -3   7  18        0.22        4.02      3.19 o
  -1   7  18      726.23      705.00     13.59 o
   1   7  18       56.75       67.61      7.69 o
   3   7  18      382.18      394.33     13.32 o
   5   7  18        0.04        2.76      3.02 o
  -6   8  18        7.05       11.39      2.69 o
  -4   8  18      312.18      322.07     13.26 o
  -2   8  18       11.16       16.73      4.68 o
   0   8  18      386.14      357.18     10.47 o
   2   8  18       69.24       70.61      7.72 o
   4   8  18       51.40       55.79      8.30 o
   6   8  18        9.44        7.83      5.85 o
  -5   9  18       45.10       37.79      5.51 o
  -3   9  18      350.36      367.00     13.78 o
  -1   9  18      155.97      135.31      7.75 o
   1   9  18       27.76       22.66      4.37 o
   3   9  18      211.36      216.74      9.79 o
   5   9  18       12.77        9.93      4.29 o
  -6  10  18      234.23      246.52     18.13 o
  -4  10  18      541.59      525.46     17.16 o
  -2  10  18      242.74      210.33     15.71 o
   0  10  18       30.65       24.12      4.79 o
   2  10  18      265.32      269.89     13.91 o
   4  10  18       74.04       76.29     10.50 o
  -5  11  18       38.63       37.72      8.05 o
  -3  11  18      238.65      216.18     12.90 o
  -1  11  18      376.69      382.88     14.49 o
   1  11  18      198.61      220.79     12.58 o
   3  11  18       83.09       78.38      9.79 o
  -4  12  18       54.58       54.66      7.59 o
  -2  12  18        3.60        5.57      2.81 o
   0  12  18        1.02        4.33      4.92 o
   2  12  18       21.19       17.05      4.16 o
  -3  13  18      368.98      374.96     20.43 o
  -1  13  18       83.43       68.85      9.21 o
   1  13  18       40.79       44.27      5.76 o
   0  14  18       49.62       40.36      6.25 o
  -7   1  19       64.71       60.59      8.06 o
  -5   1  19     2373.38     2480.62     44.49 o
  -3   1  19        0.32        3.39      2.30 o
  -1   1  19      255.90      282.40     13.98 o
   1   1  19     4003.83     3933.94     61.17 o
   3   1  19     2055.55     2102.20     44.27 o
   5   1  19       13.33       11.36      6.26 o
   7   1  19       24.88       14.36      6.68 o
  -8   2  19       34.37       48.64     10.57 o
  -6   2  19      420.29      403.37     12.00 o
  -4   2  19     4876.52     5145.34     61.52 o
  -2   2  19       12.22        9.78      1.80 o
   0   2  19      533.49      563.04      9.75 o
   2   2  19     5904.95     5798.04     37.91 o
   4   2  19      170.71      127.74      4.99 o
   6   2  19      407.57      429.93     18.88 o
  -7   3  19       75.39       97.99      7.35 o
  -5   3  19      408.39      409.42     15.43 o
  -3   3  19        4.18        4.90      2.61 o
  -1   3  19       54.12       70.51      7.23 o
   1   3  19      722.05      731.47      9.26 o
   3   3  19     2786.57     2853.07     38.77 o
   5   3  19       23.09       18.98      5.15 o
   7   3  19        5.28        8.15      6.42 o
  -6   4  19       89.43       92.31      6.86 o
  -4   4  19     1641.77     1657.38     33.45 o
  -2   4  19      265.00      265.83      5.73 o
   0   4  19        0.06        0.17      2.12 o
   2   4  19        2.53        4.94      2.92 o
   4   4  19      172.63      152.70      6.02 o
   6   4  19      214.06      235.48     14.60 o
  -7   5  19       98.80       97.48      9.20 o
  -5   5  19      935.88      947.16     16.74 o
  -3   5  19      278.70      279.12     11.62 o
  -1   5  19       58.79       90.67     21.83 o
   1   5  19     2347.94     2297.91     33.88 o
   3   5  19       71.90       60.27      9.23 o
   5   5  19       13.11        7.59      3.62 o
  -6   6  19        0.23        5.42      3.49 o
  -4   6  19     1196.21     1245.59     22.99 o
  -2   6  19      115.77      117.08      6.56 o
   0   6  19      143.02      143.54      8.68 o
   2   6  19      725.97      698.31     17.17 o
   4   6  19      154.20      131.62      6.77 o
   6   6  19        7.82        0.59      8.94 o
  -7   7  19       16.66       11.50      3.24 o
  -5   7  19      225.35      243.09     14.99 o
  -3   7  19      195.27      206.17     11.85 o
  -1   7  19        2.21        2.28      2.73 o
   1   7  19       22.48       18.25      3.72 o
   3   7  19      408.24      427.28     11.44 o
   5   7  19       89.68       83.05     10.15 o
  -6   8  19       22.34       25.13      4.65 o
  -4   8  19      631.63      623.66     17.43 o
  -2   8  19      127.27      133.38      9.83 o
   0   8  19      234.92      241.10      9.53 o
   2   8  19       56.74       53.24      7.25 o
   4   8  19       45.30       52.39      8.23 o
  -5   9  19        2.85        7.16      4.07 o
  -3   9  19      287.22      286.36     18.53 o
  -1   9  19      183.30      146.23      8.70 o
   1   9  19      278.38      254.23     14.60 o
   3   9  19        0.08        5.02      2.99 o
   5   9  19        8.21        6.84      3.91 o
  -4  10  19       44.97       39.12      5.65 o
  -2  10  19      281.32      261.09     11.44 o
   0  10  19        8.38        9.39      3.53 o
   2  10  19       22.35       23.77      5.33 o
   4  10  19       42.16       37.45      7.01 o
  -5  11  19      272.28      290.75     15.05 o
  -3  11  19       56.47       49.47      5.91 o
  -1  11  19       28.30       16.64      5.36 o
   1  11  19        2.67        3.31      3.21 o
   3  11  19        6.57        5.03      2.66 o
  -4  12  19        2.84        6.44      3.39 o
  -2  12  19        1.84        7.58      2.90 o
   0  12  19      521.67      522.89     19.92 o
   2  12  19       51.28       47.86      6.37 o
  -1  13  19      239.13      191.37     16.62 o
   1  13  19       83.56       66.43      8.68 o
  -8   0  20        5.04        5.09      4.97 o
  -6   0  20       23.00       25.26      6.02 o
  -4   0  20     1436.65     1469.00     28.42 o
  -2   0  20       89.61      118.41      8.43 o
   0   0  20       11.85        9.53      5.81 o
   2   0  20     1970.84     1947.48     44.28 o
   4   0  20      266.26      261.49     14.65 o
   6   0  20     1111.02     1238.29     60.13 o
  -7   1  20       10.04       10.63      3.21 o
  -5   1  20        3.28        7.20      4.85 o
  -3   1  20       20.59       24.31      3.37 o
  -1   1  20      879.64      772.42     13.90 o
   1   1  20      285.28      293.40     19.73 o
   3   1  20     1655.74     1631.68     26.07 o
   5   1  20       71.69       64.81      8.20 o
   7   1  20        2.45        1.56      4.36 o
  -6   2  20      356.16      370.44     10.06 o
  -4   2  20       55.03       41.82      8.21 o
  -2   2  20      163.62      188.04      8.71 o
   0   2  20       43.38       34.02      3.92 o
   2   2  20      149.28      161.04     14.16 o
   4   2  20       42.35       35.25      4.76 o
   6   2  20       45.86       45.21      9.56 o
  -7   3  20        0.85        0.81      2.77 o
  -5   3  20       50.05       57.89      7.50 o
  -3   3  20        3.28        4.12      1.61 o
  -1   3  20       25.18       17.79      3.35 o
   1   3  20     1405.23     1414.71     23.35 o
   3   3  20      242.30      230.36      8.58 o
   5   3  20        5.18        5.19      2.96 o
  -6   4  20        5.69        4.77      2.72 o
  -4   4  20      344.62      354.07      9.67 o
  -2   4  20       15.58       17.81      5.44 o
   0   4  20      164.55      145.46      8.02 o
   2   4  20     1808.41     1849.89     25.19 o
   4   4  20        3.04        5.67      2.80 o
   6   4  20      722.94      822.00     39.80 o
  -7   5  20        0.04        4.09      2.45 o
  -5   5  20      276.98      294.22     10.65 o
  -3   5  20      113.77      115.39      7.26 o
  -1   5  20     2233.48     2009.43     33.26 o
   1   5  20        3.88       14.21      5.26 o
   3   5  20     1356.68     1401.04     27.07 o
   5   5  20       31.21       14.18      6.25 o
  -6   6  20      695.51      725.44     22.25 o
  -4   6  20      157.14      145.37     10.33 o
  -2   6  20      506.87      498.17     12.45 o
   0   6  20      222.92      210.89      9.81 o
   2   6  20      361.25      328.52     20.75 o
   4   6  20      259.81      273.73     15.78 o
   6   6  20      215.29      212.44     59.95 o
  -5   7  20       22.74       25.69      9.75 o
  -3   7  20       29.99       34.01      5.71 o
  -1   7  20       31.88       32.12      5.57 o
   1   7  20      503.11      519.27     14.67 o
   3   7  20        0.15        1.98      2.51 o
   5   7  20       52.18       53.97      8.87 o
  -6   8  20       98.18       79.17      8.95 o
  -4   8  20       77.71       88.81     11.78 o
  -2   8  20       15.65       17.81      4.47 o
   0   8  20      356.54      347.96     11.37 o
   2   8  20      766.86      804.15     25.34 o
   4   8  20      367.07      346.62     17.11 o
  -5   9  20      250.91      243.60     14.96 o
  -3   9  20      578.20      548.34     22.50 o
  -1   9  20     1254.01     1293.35     36.28 o
   1   9  20        7.75       13.53      6.43 o
   3   9  20      107.99      121.07      8.80 o
   5   9  20        0.39       -1.17      4.11 o
  -4  10  20       55.50       43.74      6.46 o
  -2  10  20      248.76      241.32     11.38 o
   0  10  20      110.60      108.41      9.48 o
   2  10  20      168.53      154.59      8.15 o
   4  10  20      241.11      255.68     17.33 o
  -3  11  20       24.73       30.50      5.57 o
  -1  11  20       32.02       34.52      5.48 o
   1  11  20       20.19       22.55      5.77 o
   3  11  20        3.65        2.01      2.62 o
  -2  12  20       17.08        6.83      4.11 o
   0  12  20       12.80        9.36      4.13 o
   2  12  20       48.07       42.71      5.42 o
  -1  13  20       75.57       63.01     11.03 o
   1  13  20       28.09       25.70      4.74 o
  -7   1  21        8.21        5.12      1.67 o
  -5   1  21     1800.56     1854.33     30.03 o
  -3   1  21        1.24        0.51      1.38 o
  -1   1  21       95.50       63.83      6.25 o
   1   1  21     1383.90     1532.26     56.00 o
   3   1  21        3.07       -2.62      3.86 o
   5   1  21      195.01      220.45     14.05 o
  -6   2  21       47.22       45.43      5.95 o
  -4   2  21      549.75      586.51     12.54 o
  -2   2  21      294.36      332.50      7.36 o
   0   2  21       13.79        6.32      3.39 o
   2   2  21    11363.20    12143.09    100.95 o
   4   2  21       47.36       38.70      4.93 o
   6   2  21       27.11       28.27      6.38 o
  -7   3  21       75.82       78.03      8.43 o
  -5   3  21     1792.28     1933.89     19.83 o
  -3   3  21      283.14      288.83     10.57 o
  -1   3  21       55.05       58.74      5.39 o
   1   3  21      204.21      279.30     19.28 o
   3   3  21        2.51        1.83      2.12 o
   5   3  21        6.80        3.35      4.93 o
  -6   4  21        4.84        7.48      7.90 o
  -4   4  21       38.96       34.22      7.33 o
  -2   4  21      862.21      838.80     13.01 o
   0   4  21      208.29      203.25      6.61 o
   2   4  21      437.58      447.54     25.05 o
   4   4  21      270.20      243.09     12.96 o
   6   4  21        4.35        7.19     11.77 o
  -7   5  21       37.77       41.03      6.49 o
  -5   5  21      406.56      404.06     12.62 o
  -3   5  21       24.39       22.72      4.18 o
  -1   5  21       86.41       52.07      9.35 o
   1   5  21     2511.24     2628.82     45.37 o
   3   5  21      199.23      154.71     24.89 o
   5   5  21      216.55      182.98     45.87 o
  -6   6  21      622.79      681.08     25.76 o
  -4   6  21      247.38      267.55     10.70 o
  -2   6  21       94.22       91.41     10.15 o
   0   6  21        1.64        2.37      2.90 o
   2   6  21     2151.11     2131.19     44.12 o
   4   6  21       79.74       70.48     11.83 o
   6   6  21       94.09      109.39     27.18 o
  -5   7  21      311.25      349.50     22.38 o
  -3   7  21       86.69       78.16      8.54 o
  -1   7  21        0.40        3.66      3.26 o
   1   7  21      330.05      343.08     11.36 o
   3   7  21        1.38        3.96      2.87 o
   5   7  21       74.71       98.75     18.31 o
  -6   8  21        4.98        4.39      3.45 o
  -4   8  21      113.40      130.25     16.06 o
  -2   8  21      690.25      717.05     26.29 o
   0   8  21      128.22      114.83      6.60 o
   2   8  21      857.32      907.90     30.78 o
   4   8  21        3.84        7.68      5.24 o
  -5   9  21      113.17      112.07     12.68 o
  -3   9  21      189.00      202.21     12.25 o
  -1   9  21        1.16        4.65      5.13 o
   1   9  21      728.45      730.53     19.46 o
   3   9  21      513.01      548.17     21.66 o
  -4  10  21       12.42       20.18      4.70 o
  -2  10  21       58.89       70.22      7.73 o
   0  10  21       17.57       15.72      6.10 o
   2  10  21      136.09      126.01      9.77 o
   4  10  21      129.67      117.54     22.81 o
  -3  11  21       44.88       46.30      6.24 o
  -1  11  21        6.56        3.00      3.82 o
   1  11  21      445.21      453.03     16.77 o
   3  11  21       72.84       71.10      9.41 o
  -2  12  21       87.54       76.74     11.07 o
   0  12  21       12.50        9.76      3.90 o
   2  12  21      390.32      411.92     18.73 o
  -6   0  22     1649.79     1713.07     48.26 o
  -4   0  22     1975.02     2029.37     51.49 o
  -2   0  22     1242.37     1253.30     28.93 o
   0   0  22       58.44       83.04     10.55 o
   2   0  22      443.32      481.12     13.87 o
   4   0  22        2.74       10.64      5.41 o
   6   0  22        8.87       13.72     10.73 o
  -7   1  22       84.45       77.66      9.81 o
  -5   1  22        7.08        8.05      3.31 o
  -3   1  22      245.67      267.47      7.97 o
  -1   1  22      917.96      841.63     16.02 o
   1   1  22     3260.35     3366.82     58.82 o
   3   1  22       20.93       28.73      3.86 o
   5   1  22       66.23       69.43     13.68 o
  -6   2  22        0.72        1.54      2.83 o
  -4   2  22       88.55       96.64     10.77 o
  -2   2  22       47.91       34.42      5.07 o
   0   2  22        0.26        0.35      4.14 o
   2   2  22      608.01      664.57     24.71 o
   4   2  22        1.56        2.50      2.23 o
   6   2  22       19.69       21.52      5.87 o
  -7   3  22      152.11      166.02     12.71 o
  -5   3  22      646.91      618.95     17.40 o
  -3   3  22       74.74       69.44      7.16 o
  -1   3  22      349.03      330.05      8.80 o
   1   3  22     2909.96     2974.17     59.98 o
   3   3  22       85.11       85.23      6.04 o
   5   3  22       73.85       78.75     13.99 o
  -6   4  22      606.12      600.66     17.94 o
  -4   4  22      629.65      612.17     12.92 o
  -2   4  22      607.56      549.36     12.55 o
   0   4  22       19.31       27.83      4.15 o
   2   4  22      131.79      124.14      7.77 o
   4   4  22       24.63       22.80      6.17 o
   6   4  22        4.81        1.92      4.35 o
  -5   5  22       86.44       81.58      9.71 o
  -3   5  22       30.09       35.30      4.77 o
  -1   5  22      775.16      717.51     13.49 o
   1   5  22       52.26       47.46     10.66 o
   3   5  22      151.82      151.51      7.71 o
   5   5  22      342.99      298.66     65.12 o
  -6   6  22        4.57       11.13      6.94 o
  -4   6  22      506.85      553.98     15.68 o
  -2   6  22      394.88      320.46      9.88 o
   0   6  22        0.12        2.86      2.99 o
   2   6  22      932.10      890.89     54.45 o
   4   6  22       15.45       19.76      6.08 o
  -5   7  22      856.36      907.20     34.00 o
  -3   7  22       50.32       53.18      7.98 o
  -1   7  22       93.89       74.79      8.00 o
   1   7  22      141.25      132.01     12.03 o
   3   7  22        0.83        1.67      3.43 o
   5   7  22      450.60      524.58     45.74 o
  -4   8  22       13.67       10.54      5.67 o
  -2   8  22       55.65       40.29      8.32 o
   0   8  22        8.85       13.30      4.83 o
   2   8  22       37.46       28.72      6.24 o
   4   8  22       32.72       31.87     10.16 o
  -5   9  22       39.36       42.99      7.88 o
  -3   9  22        1.39        5.97      4.22 o
  -1   9  22       96.18       89.18     11.26 o
   1   9  22      446.05      448.05     17.70 o
   3   9  22       84.76       80.13      9.45 o
  -4  10  22      576.42      640.82     32.67 o
  -2  10  22      380.52      338.95     14.63 o
   0  10  22        0.00        1.59      2.68 o
   2  10  22        3.25        5.87      3.02 o
  -3  11  22       88.09       87.65      9.55 o
  -1  11  22       12.84        5.21      3.29 o
   1  11  22       11.68       17.06      4.98 o
  -2  12  22        7.94        8.29      3.69 o
   0  12  22       27.16       25.32      4.61 o
  -7   1  23       65.19       53.45      7.53 o
  -5   1  23      392.11      394.64     16.20 o
  -3   1  23       55.10       56.89      8.61 o
  -1   1  23       10.37        7.60      3.43 o
   1   1  23     1546.50     1607.04     31.80 o
   3   1  23      177.31      193.39     10.59 o
   5   1  23      188.36      206.12     34.18 o
  -6   2  23       68.53       70.87      9.40 o
  -4   2  23      501.71      550.49     14.87 o
  -2   2  23      509.50      395.89     12.47 o
   0   2  23      515.57      514.05     13.19 o
   2   2  23       82.43       81.18     10.40 o
   4   2  23      321.89      298.53     12.74 o
   6   2  23        1.21        2.32      4.21 o
  -7   3  23      103.88       89.24      8.70 o
  -5   3  23      669.71      662.85     19.80 o
  -3   3  23       86.85       83.80      9.02 o
  -1   3  23      126.42      113.95      7.18 o
   1   3  23        0.02        0.70      6.39 o
   3   3  23       32.52       40.93      4.71 o
   5   3  23      493.18      658.43     31.25 o
  -6   4  23     1107.31     1150.64     35.71 o
  -4   4  23      777.04      795.04     21.59 o
  -2   4  23      104.09       94.79     10.93 o
   0   4  23      657.27      674.92     17.78 o
   2   4  23      183.34      187.37      7.41 o
   4   4  23      217.93      218.41     11.36 o
  -5   5  23      819.35      915.44     20.54 o
  -3   5  23       22.27       22.90      4.37 o
  -1   5  23      266.98      222.69     20.37 o
   1   5  23     1239.68     1237.17     28.14 o
   3   5  23      140.88      146.32     11.07 o
   5   5  23       82.31       84.38     26.11 o
  -6   6  23      290.23      287.58     18.01 o
  -4   6  23      172.12      174.64     12.47 o
  -2   6  23      322.54      240.04     12.43 o
   0   6  23      124.16      126.57     10.25 o
   2   6  23     1131.42     1193.51     34.99 o
   4   6  23      217.76      227.39     15.09 o
  -5   7  23     1276.27     1222.36     59.20 o
  -3   7  23       81.02       66.07      8.64 o
  -1   7  23       83.97       89.07      8.22 o
   1   7  23      458.11      484.53     17.81 o
   3   7  23      146.32      174.34     11.63 o
  -4   8  23      145.73      123.22      8.64 o
  -2   8  23      125.98      136.51     12.32 o
   0   8  23      199.50      202.79     11.32 o
   2   8  23      224.75      232.73     15.27 o
   4   8  23      335.59      340.31     25.65 o
  -3   9  23       71.88       72.95     10.08 o
  -1   9  23      390.23      381.18     12.83 o
   1   9  23        1.55        6.02      3.73 o
   3   9  23       48.72       44.03      5.69 o
  -4  10  23       10.89       12.25      4.76 o
  -2  10  23        3.84        1.90      4.08 o
   0  10  23       36.16       37.07      5.97 o
   2  10  23      680.95      750.69     41.92 o
  -3  11  23       56.98       38.75      6.22 o
  -1  11  23       33.96       30.54      4.68 o
   1  11  23      120.39      120.75      8.53 o
  -6   0  24       33.64       37.99      7.95 o
  -4   0  24      531.25      539.00     25.26 o
  -2   0  24      142.59      144.22     10.54 o
   0   0  24      519.61      567.50     22.49 o
   2   0  24      423.38      443.54     17.62 o
   4   0  24      333.76      327.17     17.77 o
  -5   1  24      333.41      318.60     13.86 o
  -3   1  24      417.30      432.02     16.89 o
  -1   1  24      246.00      216.87      8.57 o
   1   1  24      406.79      415.55     13.57 o
   3   1  24       21.43       14.94      5.75 o
   5   1  24      100.06       98.29     17.23 o
  -6   2  24      166.39      164.51     16.57 o
  -4   2  24       33.84       20.76      4.68 o
  -2   2  24      101.19       68.12     10.46 o
   0   2  24       55.47       64.73      7.15 o
   2   2  24       81.35       84.56      8.84 o
   4   2  24        5.88        3.89      2.56 o
  -5   3  24      289.56      240.54     14.87 o
  -3   3  24      188.03      182.50     18.14 o
  -1   3  24       37.63       34.84      4.99 o
   1   3  24       72.74       80.12      7.66 o
   3   3  24       90.53       95.01      9.97 o
   5   3  24        2.06        7.00      4.07 o
  -6   4  24        0.21        3.65      2.53 o
  -4   4  24       12.26        5.75      3.95 o
  -2   4  24       18.83       21.16      5.00 o
   0   4  24       34.85       39.16      6.61 o
   2   4  24      284.93      276.17     13.22 o
   4   4  24      228.23      242.77     11.12 o
  -5   5  24      128.10       97.51      7.11 o
  -3   5  24      104.65       92.34     11.01 o
  -1   5  24      278.37      237.45      9.11 o
   1   5  24     1381.77     1447.42     56.97 o
   3   5  24        3.54        4.54      3.71 o
   5   5  24      409.56      506.40     46.28 o
  -6   6  24      252.66      221.65     19.22 o
  -4   6  24       81.11       53.50      7.69 o
  -2   6  24      185.08      142.09      9.27 o
   0   6  24      139.27      149.99     18.47 o
   2   6  24       67.12       56.16     12.05 o
   4   6  24        8.73       16.26      5.19 o
  -5   7  24       19.59       19.23      7.62 o
  -3   7  24       32.18       34.62      7.06 o
  -1   7  24        3.80        7.30      3.58 o
   1   7  24      154.95      127.11     14.10 o
   3   7  24      146.64      162.69     13.43 o
  -4   8  24      311.80      343.86     14.98 o
  -2   8  24       22.70       13.35      5.03 o
   0   8  24     1108.73     1134.97     39.06 o
   2   8  24       54.45       48.72      8.00 o
   4   8  24       99.12      104.09     20.77 o
  -3   9  24       21.40       20.41      5.60 o
  -1   9  24        0.10        1.44      3.79 o
   1   9  24      458.23      508.82     23.61 o
   3   9  24       69.10       71.74      9.27 o
  -2  10  24       13.25       12.56      5.36 o
   0  10  24       39.30       37.80      6.97 o
   2  10  24       53.96       49.78      7.43 o
  -1  11  24       20.09       18.85      4.01 o
  -5   1  25        8.66       10.20      5.71 o
  -3   1  25        9.44        3.35      2.34 o
  -1   1  25      100.01       80.87      6.74 o
   1   1  25      565.30      574.64     16.59 o
   3   1  25       49.82       46.62      6.74 o
   5   1  25      649.39      840.75     60.10 o
  -6   2  25        0.78        2.66      2.93 o
  -4   2  25       64.47       62.78      8.76 o
  -2   2  25     2321.00     2327.12     43.33 o
   0   2  25     1929.47     1941.60     36.72 o
   2   2  25        1.42        3.29      3.14 o
   4   2  25       66.67       82.38      7.14 o
  -5   3  25      464.09      451.99     17.35 o
  -3   3  25       10.59        7.82      3.16 o
  -1   3  25        3.01        4.06      3.57 o
   1   3  25      269.54      274.48     13.57 o
   3   3  25       20.45       17.18      4.44 o
   5   3  25      638.05      737.94     44.48 o
  -6   4  25      183.18      180.09     15.10 o
  -4   4  25      332.30      373.40     17.46 o
  -2   4  25        0.41        2.59      3.31 o
   0   4  25      640.17      636.13     19.48 o
   2   4  25      374.97      415.70     15.34 o
   4   4  25      281.62      329.97     19.47 o
  -5   5  25      300.22      358.43     17.35 o
  -3   5  25        0.38        1.12      6.16 o
  -1   5  25        4.41        1.69      4.86 o
   1   5  25     1298.47     1339.99     40.24 o
   3   5  25       55.19       55.12      8.05 o
  -4   6  25       40.10       42.01      7.75 o
  -2   6  25      446.10      427.06     19.35 o
   0   6  25     1068.76     1038.27     45.48 o
   2   6  25        0.39        2.16      4.95 o
   4   6  25        0.02        4.46      5.48 o
  -5   7  25      750.04      813.88     38.95 o
  -3   7  25      144.63      118.11     12.73 o
  -1   7  25        0.02       -1.48      5.46 o
   1   7  25      533.41      567.07     21.70 o
   3   7  25       57.06       57.69      9.25 o
  -4   8  25      363.97      407.65     27.61 o
  -2   8  25       51.63       66.74      8.44 o
   0   8  25       16.55       20.99      6.85 o
   2   8  25      694.81      794.46     31.89 o
  -3   9  25        1.45       -2.16     11.30 o
  -1   9  25       52.87       61.33      7.75 o
   1   9  25      693.97      694.71     31.59 o
  -2  10  25        3.32       -0.33      3.98 o
   0  10  25      276.74      275.56     16.50 o
  -6   0  26        6.26       11.15      5.01 o
  -4   0  26       28.49       34.02      7.17 o
  -2   0  26       23.91       23.40      5.99 o
   0   0  26      126.61      113.36     23.71 o
   2   0  26       11.11       17.42      5.32 o
   4   0  26      902.30     1138.25     52.33 o
  -5   1  26      322.29      360.02     18.53 o
  -3   1  26      803.47      788.72     22.57 o
  -1   1  26      156.18      134.18      8.52 o
   1   1  26      180.03      188.81     13.42 o
   3   1  26       52.08       49.10      5.83 o
   5   1  26       40.47       29.57      7.42 o
  -6   2  26       10.29        7.49      3.68 o
  -4   2  26       40.07       43.49      6.00 o
  -2   2  26      129.43      142.09      9.47 o
   0   2  26      208.18      203.27      9.76 o
   2   2  26       86.30       88.47      9.26 o
   4   2  26       49.62       47.77      8.62 o
  -5   3  26       57.46       66.85     12.50 o
  -3   3  26      994.42      995.29     29.85 o
  -1   3  26       78.71       86.82      6.63 o
   1   3  26      174.82      205.95      8.52 o
   3   3  26      159.59      140.61     10.28 o
  -4   4  26       40.00       15.63      7.46 o
  -2   4  26       16.44        9.76      3.23 o
   0   4  26       34.85       16.15      4.43 o
   2   4  26        0.05        5.87      3.97 o
   4   4  26      523.34      607.02     41.48 o
  -5   5  26       53.53       20.98     15.10 o
  -3   5  26      238.25      238.74     17.29 o
  -1   5  26        0.79        1.86      4.38 o
   1   5  26      772.45      829.80     37.08 o
   3   5  26        0.07        2.32      2.86 o
  -4   6  26      160.55      174.83     16.31 o
  -2   6  26      418.61      443.61     21.09 o
   0   6  26      854.28      892.53     42.71 o
   2   6  26       98.69      103.33     10.03 o
   4   6  26      202.71      175.02     43.33 o
  -3   7  26      214.64      201.53     14.30 o
  -1   7  26       74.17       68.97      7.75 o
   1   7  26       50.68       60.03     11.37 o
   3   7  26       46.89       45.10      8.17 o
  -2   8  26       11.36        1.47      4.35 o
   0   8  26        4.10        7.76      5.49 o
   2   8  26       42.86       32.17      6.11 o
  -3   9  26       61.77       59.80      9.95 o
  -1   9  26        1.98        7.38      5.13 o
   1   9  26     1033.84     1019.51     58.39 o
  -5   1  27       15.87       10.99      4.01 o
  -3   1  27       19.62       18.25      4.87 o
  -1   1  27        9.15        2.65      2.75 o
   1   1  27       14.25       19.35      3.09 o
   3   1  27       15.05       13.77      3.10 o
  -4   2  27       82.36       90.21      8.56 o
  -2   2  27       25.35       23.50      5.65 o
   0   2  27       11.28       11.63      3.56 o
   2   2  27      467.23      511.94     15.51 o
   4   2  27      759.99      871.04     50.03 o
  -5   3  27       14.22       14.77      4.38 o
  -3   3  27        7.14        4.43      7.85 o
  -1   3  27       98.84       75.72      8.61 o
   1   3  27       30.86       37.11      5.20 o
   3   3  27       17.08       17.47      3.35 o
  -4   4  27       81.74       82.68      9.55 o
  -2   4  27       14.91       17.48      4.39 o
   0   4  27      704.88      700.33     29.60 o
   2   4  27       53.92       55.98      8.38 o
   4   4  27       50.46       42.23      8.53 o
  -5   5  27      225.83      209.90     20.17 o
  -3   5  27        4.23        7.02      4.76 o
  -1   5  27       14.81       19.35      5.62 o
   1   5  27       86.66       95.87     11.41 o
   3   5  27        8.99       16.09      4.89 o
  -4   6  27      186.55      171.14     18.53 o
  -2   6  27       21.43       27.16      7.29 o
   0   6  27       87.86       45.21     29.91 o
   2   6  27       59.20       59.29      8.70 o
  -3   7  27      110.22       96.72     13.30 o
  -1   7  27        7.17        8.35      4.25 o
   1   7  27       63.91       65.04      8.77 o
  -2   8  27       13.71        9.12      5.93 o
   0   8  27      548.03      556.47     34.05 o
   2   8  27       89.36       86.80      8.57 o
  -1   9  27       31.20       34.52     12.11 o
  -4   0  28       46.71       31.03      6.92 o
  -2   0  28       16.71       29.89      7.65 o
   0   0  28      428.27      464.53     28.35 o
   2   0  28      713.87      843.03     29.12 o
   4   0  28     1158.51     1377.99    110.45 o
  -5   1  28        7.33        4.20      3.09 o
  -3   1  28      409.64      403.57     13.23 o
  -1   1  28      210.82      183.97     13.85 o
   1   1  28        2.21        4.57      3.71 o
   3   1  28      244.60      250.12     12.05 o
  -4   2  28       52.95       54.49      7.76 o
  -2   2  28        3.72        5.05      3.60 o
   0   2  28       32.91       37.49      5.72 o
   2   2  28      273.21      285.24     13.65 o
   4   2  28        0.78        4.88      5.12 o
  -5   3  28       97.62      100.53     12.91 o
  -3   3  28      164.61      145.03     12.74 o
  -1   3  28        3.70        9.36      5.33 o
   1   3  28       40.22       43.19      8.36 o
   3   3  28      174.92      190.55     16.48 o
  -4   4  28       86.62       77.82      9.49 o
  -2   4  28        1.87        4.34      5.17 o
   0   4  28        2.30        3.65      4.06 o
   2   4  28      439.92      514.52     22.74 o
  -3   5  28      316.95      382.47     19.01 o
  -1   5  28      224.16      181.03     14.00 o
   1   5  28      368.72      421.37     21.29 o
   3   5  28      246.75      208.08     17.85 o
  -2   6  28       10.74       13.24      5.26 o
   0   6  28      102.89      109.09      9.40 o
   2   6  28      640.24      719.03     34.75 o
  -3   7  28        3.69        2.61      4.07 o
  -1   7  28        7.93        4.61      5.48 o
   1   7  28        0.10        5.42      4.46 o
   0   8  28      302.46      251.31     20.08 o
  -3   1  29      119.60       76.57      9.51 o
  -1   1  29       57.15       52.70      6.29 o
   1   1  29      528.31      621.25     20.91 o
   3   1  29      261.19      277.53     14.71 o
  -4   2  29        0.01        4.05      4.93 o
  -2   2  29      137.52       94.17      7.29 o
   0   2  29       24.47       25.85      4.65 o
   2   2  29      439.72      512.60     19.34 o
  -3   3  29        0.23        2.04      2.83 o
  -1   3  29       30.68       33.44      5.67 o
   1   3  29       42.99       46.81      7.19 o
   3   3  29       95.62       85.91      9.98 o
  -4   4  29        0.84        6.79      4.24 o
  -2   4  29       89.76       98.62     10.63 o
   0   4  29        7.78        9.72      4.32 o
   2   4  29       24.72       26.30      5.72 o
  -3   5  29      172.34      106.36     10.47 o
  -1   5  29      268.17      346.44     17.97 o
   1   5  29      254.03      319.49     20.19 o
  -2   6  29       29.38       24.91      6.64 o
   0   6  29        3.03        6.04      4.06 o
  -1   7  29        4.40        4.84      4.01 o
  -4   0  30      339.26      332.56     34.17 o
  -2   0  30       23.85       21.65      7.17 o
   0   0  30      397.91      462.73     23.33 o
   2   0  30       86.62      105.35     12.75 o
  -3   1  30       12.92       14.93      4.67 o
  -1   1  30      124.80      103.12      8.91 o
   1   1  30        0.02        3.10      3.86 o
  -2   2  30       62.82       49.16      5.82 o
   0   2  30        8.71        8.47      3.59 o
   2   2  30        8.86       10.54      3.92 o
  -3   3  30       39.40       28.27      4.77 o
  -1   3  30      108.53      107.28     12.96 o
   1   3  30      130.66      150.91     16.18 o
  -2   4  30       73.34       84.21     10.27 o
   0   4  30       25.93       27.80      5.72 o
  -1   5  30       25.38       15.73      5.37 o
   1   5  30       17.28       10.98      4.51 o
  -3   1  31       64.98       57.95     10.24 o
  -1   1  31       87.15       69.10      7.32 o
   1   1  31       60.81       70.07     14.25 o
  -2   2  31        3.14        1.35      2.51 o
   0   2  31        0.43        5.55      4.52 o
  -1   3  31      247.95      253.90     17.47 o
   1   3  31      177.11      229.47     18.66 o
   0   4  31      428.85      478.40     25.52 o
   0   0  32       98.62       88.29     11.72 o
  -1   1  32       15.12       13.89      3.68 o
 
